# Supplementary material for: The response to single-gene duplication implicates translation as a key vulnerability in aneuploid yeast
Source: PLoS Genet. 2024 Oct 25;20(10):e1011454. doi: 10.1371/journal.pgen.1011454 (PMC11540229; doi:10.1371/journal.pgen.1011454)
Supplement: S1 Data — logFC: measured fitness score (log2(FC = fold change) in barcode abundance) in for the denoted strain. FDR: false discovery rate (B-H correction) corresponding to fitness score for the denoted strain. B1: data generated from Batch 1 growth experiments; B2: data generated from Batch 2 experiments; integrated_analysis: data generated from combined analysis of Batch 1 and Batch 2. (XLSX) [file pgen.1011454.s008.xlsx]

## Sheet: Fitness scores
# Table S3. Gene duplication fitness scores
# logFC: measured fitness score for the denoted strain
# FDR: false discovery rate (B-H correction) corresponding to fitness score for the denoted strain
# B1: data generated from Batch 1 growth experiments; B2: data generated from Batch 2 experiments; integrated_analysis: data generated from combined analysis of Batch 1 and Batch 2
Systematic name	chr	EUwt_logFC_integrated_analysis	EUwt_FDR_integrated analysis	EUssd1_logFC_integrated_analysis	EUssd1_FDR_integrated_analysis	EUssd1vEUwt_logFC_integrated analysis	EUssd1vEUwt_FDR_integrated_analysis	EUwt_logFC_B2	EUwt_FDR_B2	EUwt_logFC_B1	EUwt_FDR_B1	EUssd1_logFC_B2	EUssd1_FDR_B2	EUssd1_logFC_B1	EUssd1_FDR_B1	EUwt_5gen_logFC_B2	EUwt_5gen_FDR_B2	EUssd1_5gen_logFC_B2	EUssd1_5gen_FDR_B2	Dis4_5gen_logFC_B2	Dis4_5gen_FDR_B2	Dis4ssd1_5gen_logFC_B2	Dis4ssd1_5gen_FDR_B2	Dis4_logFC_B2	Dis4_FDR_B2	Dis7_logFC_B2	Dis7_FDR_B2	Dis12_logFC_B1	Dis12_FDR_B1	Dis7ssd1_logFC_B2	Dis7ssd1_FDR_B2	Dis12ssd1_logFC_B1	Dis12ssd1_FDR_B1	Dis15ssd1_logFC_B2	Dis15ssd1_FDR_B2	Sig more detrimental in EUssd1 vs EUwt (218 genes)	Relatively detrimental in 1 or more aneuploid WT relative to euploid WT (335 genes)	Relatively detrimental in 2 or more aneuploid WT relative to euploid WT (58 genes)	Detrimental in euploid WT, but less so in 1 or more aneuploid WT (360 genes)	Detrimental in euploid WT, but less so in 2 or more aneuploid WTs (153 genes)	Especially beneficial in 1 or more ssd1- aneuploid (445 genes)	Especially beneficial in 2 or more ssd1- aneuploids (98 genes)	Especially beneficial in 2 or more wild-type aneuploids (66 genes)
YAL001C	1	-3.09291	1.99405e-06	-4.55453	1.19617e-07	-1.46161	0.0405097	-3.68997	4.45655e-06	-2.71021	2.38878e-06	-5.06248	1.18851e-07	-4.26902	6.2901e-08	-0.849949	0.109088	-1.08106	0.0207574	-3.35738	7.78676e-08	-0.786678	0.0579892	-7.08461	8.32463e-10	-7.09701	1.10346e-09	-4.61407	8.79173e-09	-6.44232	2.53938e-09	-3.33095	3.07366e-07	-5.98793	6.17569e-09	TRUE	TRUE	TRUE	FALSE	FALSE	FALSE	FALSE	FALSE
YAL002W	1	-1.89488	0.00933961	1.11203	0.107607	3.00691	0.0129542	-1.63124	0.22737	-2.05758	0.0075921	1.47457	0.316785	0.853705	0.254258	-0.127918	0.926414	1.0756	0.236913	-0.414201	0.563498	-0.892696	0.322072	-0.491348	0.751166	0.0666159	0.968488	0.584574	0.385481	0.775664	0.586616	1.33072	0.0526708	1.34831	0.307976	FALSE	FALSE	FALSE	TRUE	TRUE	FALSE	FALSE	FALSE
YAL003W	1	0.529155	0.0142241	-0.0225024	0.924036	-0.551658	0.106004	0.278873	0.52211	0.730359	0.00307511	-0.252426	0.654028	0.172185	0.469463	0.189515	0.65897	-0.0580645	0.908448	0.513647	0.0422181	0.184771	0.606558	0.495402	0.219896	0.0691612	0.90992	0.615263	0.00922771	0.64124	0.113117	-0.0283109	0.910465	0.505453	0.26388	FALSE	FALSE	FALSE	FALSE	FALSE	FALSE	FALSE	FALSE
YAL005C	1	-1.70529	0.000170535	0.135793	0.731402	1.84108	0.00596291	-1.42548	0.0227117	-1.88844	9.47914e-05	0.0614904	0.949054	0.217393	0.587317	-0.444909	0.447711	0.262229	0.655848	0.680349	0.0610631	-0.055959	0.926082	0.647658	0.279537	-0.0680625	0.939781	-0.302616	0.412277	-0.39046	0.578178	-0.964302	0.0115335	0.111473	0.89573	FALSE	FALSE	FALSE	TRUE	TRUE	FALSE	FALSE	FALSE
YAL007C	1	-0.25381	0.429537	1.17592	0.00226396	1.42973	0.0138013	-0.236663	0.773492	-0.248949	0.589922	0.8069	0.373517	1.45213	0.00475541	-0.105702	0.898098	0.526502	0.349105	0.0722914	0.880326	0.216042	0.72251	0.184104	0.830126	0.199121	0.837589	-1.01317	0.0328721	-0.0664061	0.953972	-1.65786	0.0019945	0.668106	0.429014	FALSE	FALSE	FALSE	FALSE	FALSE	FALSE	FALSE	FALSE
YAL009W	1	0.51931	0.0229071	-0.448738	0.0523623	-0.968049	0.0136724	0.460952	0.395334	0.581225	0.106134	-0.333329	0.6509	-0.506624	0.1699	0.244145	0.579309	0.0123051	0.978219	-0.0471852	0.884241	0.00399209	0.991684	-0.0887337	0.895162	0.0178303	0.982516	0.428213	0.233767	-0.270773	0.680394	0.150244	0.699653	0.605899	0.305749	FALSE	FALSE	FALSE	FALSE	FALSE	FALSE	FALSE	FALSE
YAL010C	1	0.469401	0.0405118	0.342367	0.13513	-0.127034	0.767759	0.782503	0.140853	0.254064	0.290831	0.368732	0.599557	0.349308	0.152194	0.38531	0.393202	0.175656	0.711215	0.514408	0.0685994	0.335656	0.368627	0.351255	0.54384	1.1264	0.0423679	0.415884	0.0819594	0.494227	0.39304	-0.135484	0.584573	0.597348	0.316968	FALSE	FALSE	FALSE	FALSE	FALSE	FALSE	FALSE	FALSE
YAL011W	1	-1.45554	0.0623685	-2.05455	0.0146363	-0.599006	0.674033	-0.804233	0.608849	-1.98765	0.031977	-1.14869	0.565126	-2.64655	0.00599753	-0.11724	0.946793	-0.570738	0.648994	-0.747064	0.383201	0.0744222	0.959728	-1.14389	0.44337	-0.51145	0.773099	-1.3973	0.0988509	-0.319497	0.8738	-1.04033	0.217626	0.505482	0.788803	FALSE	FALSE	FALSE	FALSE	FALSE	FALSE	FALSE	FALSE
YAL012W	1	-0.945042	0.283033	0.956545	0.231876	1.90159	0.164063	-0.381266	0.85806	-1.41882	0.180616	0.695976	0.763671	1.15341	0.208207	-0.232493	0.892889	0.62863	0.632759	-1.51875	0.100778	-1.01626	0.388637	-4.06301	0.0220521	-2.67292	0.151412	-1.71546	0.0643353	-3.02652	0.094495	-2.83653	0.0130377	-2.97319	0.106533	FALSE	TRUE	FALSE	FALSE	FALSE	FALSE	FALSE	FALSE
YAL015C	1	0.470913	0.0252555	0.463434	0.030433	-0.0074785	0.987131	0.523419	0.288015	0.448538	0.111455	0.426665	0.477519	0.515996	0.0738236	0.225641	0.571399	0.106077	0.810556	0.140872	0.586437	0.161207	0.641829	0.0740485	0.903543	0.236914	0.690343	0.105027	0.737324	0.0312529	0.96823	0.143457	0.629018	-0.331419	0.602304	FALSE	FALSE	FALSE	FALSE	FALSE	FALSE	FALSE	FALSE
YAL016C-B	1	1.22625	1.32441e-07	0.412289	0.00420206	-0.813963	0.0015833	1.12412	0.0122809	1.32146	1.67814e-05	0.381332	0.494689	0.461617	0.0414687	0.56159	0.107528	0.296075	0.330455	0.579975	0.00983665	0.369018	0.193063	1.0184	0.0177528	0.757863	0.102714	0.904016	0.00036093	0.843487	0.0605074	1.00032	0.000154639	0.294614	0.620341	FALSE	FALSE	FALSE	FALSE	FALSE	FALSE	FALSE	FALSE
YAL016W	1	-1.35553	0.257176	0.00404608	0.998669	1.35958	0.563765	-0.446794	0.849859	-1.94622	0.111455	-0.522822	0.880612	0.41579	0.817032	0.625773	0.637509	0.185523	0.915661	0.0765412	0.938351	-0.620779	0.615948	-1.62164	0.353268	-1.60307	0.390107	-0.929588	0.420277	-2.49285	0.215198	1.6145	0.134306	-0.221086	0.938359	FALSE	FALSE	FALSE	FALSE	FALSE	FALSE	FALSE	FALSE
YAL018C	1	0.0351901	0.79334	0.206535	0.119894	0.171344	0.429296	0.0907404	0.862584	0.0116928	0.952656	0.105352	0.877496	0.306811	0.0876288	0.0983217	0.8248	0.11902	0.767518	-0.189889	0.426061	0.270762	0.370569	-0.385874	0.38952	0.556385	0.215775	0.125	0.490223	0.487144	0.284109	0.454643	0.0118463	0.421741	0.409412	FALSE	FALSE	FALSE	FALSE	FALSE	FALSE	FALSE	FALSE
YAL019W	1	1.51796	0.0837498	0.73467	0.343151	-0.783286	0.581684	0.895379	0.669877	1.90864	0.0416303	0.759827	0.75493	0.730758	0.380887	1.18891	0.347648	0.428581	0.725292	0.910284	0.199347	-0.319842	0.798273	0.515706	0.781435	-0.500173	0.858116	0.562495	0.476872	-2.30705	0.322159	0.742297	0.338194	1.14736	0.573417	FALSE	FALSE	FALSE	FALSE	FALSE	FALSE	FALSE	FALSE
YAL020C	1	0.744356	0.00347992	0.180704	0.450748	-0.563651	0.13792	0.721435	0.214023	0.777895	0.00597457	0.206453	0.805775	0.187581	0.501396	0.431721	0.379067	0.109045	0.848563	0.467006	0.12449	0.177546	0.694311	0.549381	0.356633	0.328656	0.649508	0.310547	0.23974	0.281392	0.685363	0.0636054	0.822777	0.385614	0.592011	FALSE	FALSE	FALSE	FALSE	FALSE	FALSE	FALSE	FALSE
YAL022C	1	-0.187454	0.317016	0.767244	0.000812817	0.954698	0.00645047	-0.0488647	0.917595	-0.271852	0.279872	0.638842	0.138929	0.885931	0.00248408	-0.032082	0.946231	0.348959	0.230183	-0.0451464	0.856781	0.131919	0.662062	-0.281696	0.479696	0.0887317	0.866233	0.577448	0.0272064	-0.187737	0.686801	0.0900079	0.738996	-0.535388	0.198462	FALSE	FALSE	FALSE	FALSE	FALSE	FALSE	FALSE	FALSE
YAL023C	1	-2.03813	0.000186638	-3.57917	3.99156e-06	-1.54104	0.0562255	-1.99638	0.288015	-2.08784	0.0268042	-3.06121	0.179183	-3.9004	0.00192974	-0.950683	0.477171	-1.2772	0.2623	-1.53608	0.106023	-1.23146	0.312219	-2.35535	0.243556	0.949811	0.724322	-0.998562	0.336169	-2.60091	0.177726	-2.23978	0.0361152	-1.5643	0.562656	FALSE	FALSE	FALSE	TRUE	FALSE	FALSE	FALSE	FALSE
YAL025C	1	0.818952	0.000454069	-0.357303	0.0824492	-1.17625	0.00236563	0.621293	0.248395	0.986769	0.0113616	-0.519033	0.431791	-0.211589	0.59814	-0.0251968	0.984478	-0.315475	0.624477	-0.0650613	0.896905	-0.255648	0.678083	0.723855	0.173482	0.705906	0.224741	0.223942	0.570061	0.545143	0.339443	0.443867	0.238046	0.523556	0.403274	FALSE	FALSE	FALSE	FALSE	FALSE	FALSE	FALSE	FALSE
YAL026C	1	-0.113464	0.893892	-2.66147	0.00476762	-2.548	0.0708061	0.146436	0.950235	-0.336449	0.754309	-2.2433	0.295869	-2.9332	0.00744601	0.494495	0.73444	-0.829846	0.51244	0.429304	0.659585	0.00694446	0.995914	-0.341236	0.876005	-1.67425	0.429836	1.13202	0.17676	-3.74769	0.0566474	-1.44828	0.138742	-2.12356	0.338509	FALSE	FALSE	FALSE	FALSE	FALSE	FALSE	FALSE	FALSE
YAL027W	1	0.772276	0.0282293	0.0358766	0.92828	-0.7364	0.197102	0.512757	0.457612	0.977281	0.0346955	0.0909407	0.932438	0.0177257	0.974116	0.141081	0.873724	-0.0720827	0.936503	-0.670615	0.136167	-0.345828	0.58196	-0.559405	0.444643	-0.205149	0.820086	-0.532582	0.248867	0.362173	0.642647	0.40485	0.386201	0.07048	0.94436	FALSE	FALSE	FALSE	FALSE	FALSE	FALSE	FALSE	FALSE
YAL028W	1	-0.651223	0.15813	-0.216881	0.692013	0.434341	0.609421	-0.423803	0.493154	-0.798892	0.101741	-0.232138	0.801912	-0.17865	0.765361	-0.0190405	0.98579	-0.0341997	0.956947	0.589393	0.067016	-0.172495	0.732627	0.604065	0.299708	0.0715869	0.935804	0.0509498	0.929328	-0.159307	0.841047	0.0809566	0.879624	-0.214912	0.789245	FALSE	FALSE	FALSE	FALSE	FALSE	FALSE	FALSE	FALSE
YAL029C	1	0.628546	0.491927	-0.927808	0.414553	-1.55635	0.355464	0.616286	0.737568	0.644939	0.55861	-0.902481	0.74082	-0.997744	0.484851	0.338373	0.775334	-0.25882	0.830481	-0.0126381	0.988733	-0.248621	0.810664	-0.0355723	0.987735	-1.08219	0.583106	-0.604487	0.584621	-0.876324	0.708602	-0.59493	0.574979	0.786994	0.69356	FALSE	FALSE	FALSE	FALSE	FALSE	FALSE	FALSE	FALSE
YAL030W	1	0.431169	0.0104542	0.240496	0.142069	-0.190672	0.483322	0.328598	0.433195	0.52493	0.026178	0.148945	0.802974	0.334124	0.157199	0.12039	0.763722	0.121918	0.752783	0.587785	0.0101676	0.0610247	0.867452	0.530946	0.182018	0.277053	0.545244	0.409055	0.0811016	-0.0997746	0.863925	0.652632	0.00704453	0.289839	0.573899	FALSE	FALSE	FALSE	FALSE	FALSE	FALSE	FALSE	FALSE
YAL031C	1	0.44586	0.0365471	0.258891	0.24057	-0.186969	0.616553	0.414382	0.381235	0.487025	0.0837348	0.293713	0.651993	0.259677	0.390567	0.174194	0.694932	0.259608	0.505588	0.536157	0.0428372	0.672638	0.0404264	0.680323	0.128703	-0.0541686	0.939697	0.460279	0.106538	0.219025	0.707173	0.626254	0.0292947	0.332195	0.570313	FALSE	FALSE	FALSE	FALSE	FALSE	FALSE	FALSE	FALSE
YAL032C	1	0.230628	0.304392	0.388006	0.0979574	0.157378	0.705786	0.361392	0.39923	0.147642	0.647057	0.166845	0.786956	0.576427	0.0711853	0.107719	0.844549	0.0705126	0.893365	0.1143	0.709109	0.150367	0.720819	0.362905	0.405189	-0.0393166	0.949736	0.447372	0.147841	0.447637	0.312426	0.621234	0.0468113	1.00485	0.0241305	FALSE	FALSE	FALSE	FALSE	FALSE	TRUE	TRUE	FALSE
YAL033W	1	-0.280179	0.0940526	0.266454	0.119434	0.546633	0.0519341	-0.122242	0.812146	-0.37864	0.0418217	0.180202	0.776758	0.356183	0.0599936	-0.049409	0.932333	0.0957325	0.849122	-0.472457	0.0833159	0.15549	0.695744	-0.593944	0.173095	0.358074	0.454915	-0.143085	0.450005	-0.0896365	0.885268	0.248886	0.167978	0.203425	0.735327	FALSE	FALSE	FALSE	FALSE	FALSE	FALSE	FALSE	FALSE
YAL034C	1	-0.13237	0.689214	1.12063	0.00226158	1.253	0.02375	0.199821	0.802521	-0.372688	0.375077	0.823573	0.319324	1.34799	0.00344693	0.0909737	0.919887	0.560721	0.32242	0.235166	0.601557	-0.000614672	0.999422	0.0272795	0.978334	0.560919	0.458282	0.0359111	0.942392	0.200399	0.83242	0.265115	0.525859	0.0292414	0.980147	FALSE	FALSE	FALSE	FALSE	FALSE	FALSE	FALSE	FALSE
YAL034W-A	1	0.740917	0.0240176	0.178993	0.595739	-0.561924	0.281219	0.558581	0.428924	0.887458	0.0331326	-0.1922	0.851905	0.486022	0.249041	-0.0537072	0.968932	0.0553308	0.95615	0.110865	0.863392	0.0250435	0.978327	0.553531	0.441159	0.211479	0.812242	0.0866437	0.853634	0.495173	0.512337	0.42653	0.301322	0.711271	0.395678	FALSE	FALSE	FALSE	FALSE	FALSE	FALSE	FALSE	FALSE
YAL037C-A	1	0.0886403	0.624592	0.216814	0.228484	0.128174	0.691643	-0.0147486	0.978991	0.182615	0.598346	0.100865	0.882138	0.328502	0.344408	0.0860716	0.869993	0.179567	0.667309	-0.0266979	0.934331	-0.0295124	0.94453	-0.154825	0.764681	0.309192	0.525882	-0.550088	0.116935	-0.0734775	0.908105	-0.0949938	0.79092	-0.326733	0.548883	FALSE	FALSE	FALSE	FALSE	FALSE	FALSE	FALSE	FALSE
YAL038W	1	1.25786	1.10115e-06	0.778224	0.000163513	-0.479638	0.074846	1.08474	0.00285759	1.40055	1.07376e-06	0.552223	0.176117	0.969527	3.65048e-05	0.606547	0.107528	0.358011	0.264275	1.12382	6.01529e-05	0.00969282	0.981266	1.33148	0.000244666	-0.0599645	0.90998	0.702043	0.000435185	-0.26391	0.517761	-0.384647	0.0296402	0.177528	0.71668	FALSE	FALSE	FALSE	FALSE	FALSE	FALSE	FALSE	FALSE
YAL039C	1	0.241038	0.0765374	0.729035	5.81167e-05	0.487997	0.0357513	0.323053	0.397806	0.198222	0.257872	0.749569	0.0659645	0.740182	0.000519568	0.298563	0.444825	0.452647	0.180706	0.270325	0.276584	0.435755	0.163167	0.486044	0.186744	0.325279	0.432416	0.244648	0.167082	0.505413	0.185943	0.873925	6.72165e-05	0.47124	0.251086	FALSE	FALSE	FALSE	FALSE	FALSE	FALSE	FALSE	FALSE
YAL040C	1	-0.642317	0.406972	-0.574157	0.482255	0.0681603	0.970701	-0.53285	0.781764	-0.713008	0.479844	-0.663489	0.783432	-0.48666	0.658724	-0.560152	0.634948	-0.398049	0.733317	-1.42979	0.0685994	-0.688069	0.503613	-1.93568	0.274867	-0.469994	0.813414	1.52535	0.0978766	0.295275	0.891237	0.249689	0.822777	-0.791545	0.722562	FALSE	FALSE	FALSE	FALSE	FALSE	FALSE	FALSE	FALSE
YAL041W	1	-0.619241	0.00392034	0.561735	0.0082889	1.18098	0.00218414	-0.267564	0.591826	-0.858009	0.0302829	0.721766	0.171326	0.47034	0.234997	-0.0987701	0.828694	0.452234	0.15512	0.299301	0.196862	0.272885	0.375877	0.171034	0.750265	0.496124	0.316363	0.704209	0.0767368	0.715784	0.125145	0.482357	0.225695	-0.322071	0.591307	FALSE	FALSE	FALSE	TRUE	FALSE	FALSE	FALSE	FALSE
YAL042W	1	0.0325522	0.950946	-0.931807	0.0533796	-0.964359	0.20989	0.216527	0.840366	-0.0947593	0.897034	-1.02523	0.321	-0.831901	0.198959	0.0170439	0.989833	-0.468327	0.503515	0.365853	0.448955	0.272193	0.708454	0.901842	0.299154	-0.111761	0.930923	0.529937	0.420277	-0.455386	0.684407	1.07007	0.0816963	0.241004	0.856609	FALSE	FALSE	FALSE	FALSE	FALSE	FALSE	FALSE	FALSE
YAL043C	1	0.221556	0.160965	-0.291163	0.0815612	-0.512718	0.0565374	0.229501	0.769025	0.232632	0.24144	-0.256955	0.79706	-0.292489	0.155937	-0.109348	0.937819	-0.117141	0.932734	-0.813452	0.212438	0.21534	0.853962	-0.978868	0.145951	-1.15878	0.103148	-0.829069	0.000407885	-0.472826	0.585381	-0.828491	0.000475921	-0.211291	0.830866	FALSE	FALSE	FALSE	FALSE	FALSE	FALSE	FALSE	FALSE
YAL044C	1	-0.364319	0.105727	-0.796477	0.00228931	-0.432158	0.245308	-0.378345	0.631706	-0.338805	0.198866	-0.895344	0.295167	-0.696814	0.0155458	-0.338315	0.631185	-0.264789	0.709143	-1.42689	0.00293794	-0.00350214	0.99551	-1.43427	0.0515464	-1.39898	0.0718076	-0.81717	0.00479324	-0.432956	0.623878	-0.703617	0.0118996	-0.142881	0.888138	FALSE	FALSE	FALSE	FALSE	FALSE	FALSE	FALSE	FALSE
YAL044W-A	1	0.83566	0.125486	-0.0749023	0.905029	-0.910562	0.317139			0.69727	0.246338			-0.13682	0.82676													0.280196	0.645347			-0.121178	0.849253			FALSE	FALSE	FALSE	FALSE	FALSE	FALSE	FALSE	FALSE
YAL046C	1	-0.355002	0.152648	-0.000295377	0.998824	0.354706	0.392489	-0.370425	0.482218	-0.324257	0.415083	-0.0341507	0.963745	0.0510343	0.907882	-0.118683	0.847872	-0.0331241	0.95615	0.0847759	0.816709	-0.0810955	0.87623	0.174053	0.767341	0.736991	0.144543	0.328948	0.410809	0.0510277	0.947073	-0.443482	0.255055	-0.0190592	0.981746	FALSE	FALSE	FALSE	FALSE	FALSE	FALSE	FALSE	FALSE
YAL047C	1	-1.62658	0.00103419	-0.956107	0.0250955	0.670475	0.33149	-1.77278	0.0423287	-1.50373	0.0169269	-0.85262	0.382377	-1.00576	0.0833772	-0.243007	0.691423	-0.423062	0.414416	-0.561844	0.121442	-0.575055	0.227696	-0.879578	0.278986	-1.24786	0.138501	-2.49031	0.00034423	-1.37746	0.10185	-2.50222	0.000597864	-0.573191	0.574808	FALSE	FALSE	FALSE	FALSE	FALSE	FALSE	FALSE	FALSE
YAL048C	1	-0.139879	0.448975	0.195872	0.297924	0.33575	0.265794	-0.0550902	0.930208	-0.184673	0.411406	0.159639	0.829374	0.248725	0.275834	-0.0211342	0.970427	0.189928	0.57947	0.0930529	0.70464	0.0407957	0.912797	0.198809	0.721321	-0.651513	0.222366	0.60989	0.00875848	0.497033	0.339701	-0.410972	0.0649127	-0.0221687	0.978472	FALSE	FALSE	FALSE	FALSE	FALSE	FALSE	FALSE	FALSE
YAL051W	1	-0.342076	0.272026	-0.678811	0.0384073	-0.336736	0.531687	-0.243937	0.788694	-0.397412	0.250678	-0.431213	0.697782	-0.831819	0.0222653	-0.0751924	0.919887	-0.304501	0.560601	-0.180339	0.631321	-0.0704986	0.901052	-0.143638	0.882121	-0.510576	0.59798	0.28053	0.424646	-0.473928	0.602706	0.79488	0.020663	-0.238831	0.843998	FALSE	FALSE	FALSE	FALSE	FALSE	TRUE	FALSE	FALSE
YAL053W	1	-2.89478	9.70849e-07	-1.98851	4.17752e-05	0.906274	0.120782	-3.18509	0.000113498	-2.6761	1.67613e-05	-1.41279	0.0810064	-2.39547	4.78579e-05	-0.729429	0.107528	-0.457199	0.236913	-1.781	4.55678e-06	-0.689547	0.054774	-3.15847	8.42341e-05	-2.51791	0.00151008	-2.65076	8.07776e-06	-2.53755	0.00107262	-2.66006	1.34836e-05	-1.44552	0.0815881	FALSE	FALSE	FALSE	FALSE	FALSE	FALSE	FALSE	FALSE
YAL054C	1	0.303587	0.244923	0.558056	0.0422153	0.254469	0.57701	0.532273	0.498927	0.145758	0.750471	0.795788	0.377023	0.409073	0.353348	0.234624	0.770484	0.177979	0.828426	0.341619	0.457735	0.344698	0.588238	0.514835	0.535668	0.680194	0.444368	0.485825	0.275979	1.21917	0.105598	0.0567505	0.906704	1.26032	0.114553	FALSE	FALSE	FALSE	FALSE	FALSE	FALSE	FALSE	FALSE
YAL055W	1	0.685579	0.00270781	0.158238	0.475461	-0.527341	0.126574	0.647864	0.109742	0.731237	0.0595043	0.335859	0.517292	0.0491012	0.91526	0.360675	0.329225	0.231189	0.511207	0.642766	0.00849269	0.130979	0.717941	0.757819	0.0533945	0.0588918	0.924081	0.487809	0.210248	0.869139	0.0332813	1.01859	0.0149523	-0.0812158	0.888464	FALSE	FALSE	FALSE	FALSE	FALSE	FALSE	FALSE	FALSE
YAL056W	1	0.359907	0.156488	0.988351	0.00110163	0.628444	0.135028	0.554237	0.253228	0.232537	0.506925	1.13436	0.0314851	0.904925	0.0146744	0.266604	0.502815	0.728756	0.0352185	0.628151	0.014052	-0.203674	0.574887	0.730041	0.111955	-0.515728	0.327119	0.887979	0.0136054	0.486849	0.334671	1.17796	0.00175695	-1.65855	0.00135948	FALSE	FALSE	FALSE	FALSE	FALSE	FALSE	FALSE	FALSE
YAL058W	1	-0.387483	0.0543196	-0.0126556	0.954338	0.374828	0.252381	-0.201981	0.842991	-0.506186	0.12695	0.0136811	0.99226	-0.00557624	0.987574	0.0179896	0.986619	0.10899	0.859375	-0.319208	0.348161	-0.00898999	0.985207	-0.283719	0.778379	-0.634104	0.536043	0.219777	0.526704	-0.336369	0.780244	-0.207099	0.557418	-0.531249	0.66108	FALSE	FALSE	FALSE	FALSE	FALSE	FALSE	FALSE	FALSE
YAL059W	1	-0.0450931	0.896563	0.0594329	0.870618	0.104526	0.870707	-0.0897909	0.886534	0.00882401	0.985939	0.0988107	0.902271	0.0568066	0.906441	-0.0748531	0.880603	0.0900353	0.847829	-0.0381422	0.899176	0.360144	0.261036	-0.0466676	0.943781	0.279935	0.639064	0.427021	0.304818	0.216121	0.726565	0.634254	0.124455	-0.114812	0.874443	FALSE	FALSE	FALSE	FALSE	FALSE	FALSE	FALSE	FALSE
YAL060W	1	0.601717	0.032508	0.511075	0.0673132	-0.0906428	0.86648	0.652618	0.155795	0.579551	0.0707938	0.353615	0.541659	0.649835	0.0438276	0.43551	0.237314	0.190068	0.619782	0.245773	0.311926	0.243945	0.452991	0.157835	0.765379	0.551552	0.250339	0.720773	0.0243074	0.423497	0.384023	0.233826	0.453176	-0.0380186	0.957411	FALSE	FALSE	FALSE	FALSE	FALSE	FALSE	FALSE	FALSE
YAL062W	1	0.422592	0.016476	0.02163	0.91219	-0.400962	0.151297	0.487487	0.227739	0.392226	0.118506	0.00750683	0.991671	0.0587551	0.838233	0.105168	0.836627	0.154514	0.725292	0.599101	0.0227223	1.34886	4.58026e-05	0.6926	0.0765581	1.20121	0.00484142	0.198063	0.453812	0.726068	0.0734562	0.749164	0.00573642	0.751038	0.0742554	FALSE	FALSE	FALSE	FALSE	FALSE	TRUE	TRUE	FALSE
YAL064C-A	1	-0.863978	5.19857e-05	-0.0865432	0.621674	0.777435	0.00868886	-0.781288	0.107136	-0.907162	3.15732e-05	-0.216802	0.758113	0.0316025	0.862027	-0.225505	0.536844	-0.0918561	0.827446	-0.279025	0.216707	-0.317156	0.283737	-0.580607	0.223687	0.296115	0.602664	-0.807607	5.44888e-05	-0.261783	0.648516	-0.55357	0.00186	-0.559099	0.318459	FALSE	FALSE	FALSE	FALSE	FALSE	FALSE	FALSE	FALSE
YAL067C	1	0.29605	0.16373	-0.187103	0.393921	-0.483154	0.166357	0.164511	0.747727	0.407925	0.143674	-0.106168	0.879575	-0.220281	0.456515	0.0861915	0.849005	-0.0971047	0.816062	-0.00396141	0.989335	0.260323	0.382435	0.0666558	0.904471	0.131813	0.824806	0.565707	0.0445717	-0.000516513	0.998661	0.971244	0.00185066	0.803872	0.0857475	FALSE	FALSE	FALSE	FALSE	FALSE	FALSE	FALSE	FALSE
YAL068C	1	-0.533799	0.0754992	-0.943673	0.00431047	-0.409875	0.411535	-0.690103	0.415218	-0.397961	0.259859	-1.08195	0.258644	-0.818816	0.0253404	-0.149759	0.83676	-0.679421	0.186399	-0.270685	0.488635	-0.495425	0.322736	-0.507447	0.563585	-0.785288	0.381059	-1.21145	0.00178492	-0.109439	0.924878	0.132382	0.715232	-0.593502	0.597555	FALSE	FALSE	FALSE	FALSE	FALSE	FALSE	FALSE	FALSE
YAR002C-A	1	0.139326	0.693439	0.359216	0.296806	0.21989	0.728507	0.212294	0.743943	0.103332	0.804678	0.242921	0.763671	0.469713	0.224651	0.141272	0.811466	0.287525	0.537367	0.578935	0.059407	0.562482	0.15109	0.576539	0.300627	0.830385	0.137856	0.102025	0.813265	0.0551358	0.948102	0.532355	0.145435	0.490936	0.44596	FALSE	FALSE	FALSE	FALSE	FALSE	FALSE	FALSE	FALSE
YAR002W	1	-3.39278	4.82277e-08	-3.43774	5.21777e-08	-0.0449607	0.945182	-4.02967	2.82464e-06	-2.98559	7.05945e-06	-3.54652	2.00045e-05	-3.34285	3.00662e-06	-0.794345	0.107528	-1.03529	0.0207574	-2.74024	1.84986e-07	-0.751846	0.0532765	-4.46753	3.56297e-07	-4.11213	1.59704e-06	-3.64583	5.40683e-07	-4.56708	4.54647e-07	-3.1262	4.83267e-06	-5.83124	1.15593e-08	FALSE	FALSE	FALSE	FALSE	FALSE	FALSE	FALSE	FALSE
YAR003W	1	-0.372217	0.360485	0.648121	0.111483	1.02034	0.124262	-0.206173	0.752599	-0.477621	0.278212	0.410848	0.563298	0.856745	0.0556355	0.0858128	0.890487	0.170198	0.741004	0.436044	0.139707	-0.17339	0.703609	0.453742	0.420992	0.505989	0.389022	0.598708	0.153884	-0.0865058	0.914383	-0.075467	0.870633	0.253223	0.737167	FALSE	FALSE	FALSE	FALSE	FALSE	FALSE	FALSE	FALSE
YAR007C	1	0.0598195	0.876826	-0.0617995	0.889568	-0.121619	0.87051	0.058066	0.925815	0.078437	0.87064	-0.024076	0.975493	-0.0651716	0.905602	0.0513584	0.936413	0.111458	0.839121	-0.00427813	0.990368	-0.0321633	0.947861	-0.123448	0.835732	-0.117079	0.865868	0.0735266	0.883128	0.247967	0.68186	-0.000205766	0.999958	0.367201	0.550885	FALSE	FALSE	FALSE	FALSE	FALSE	FALSE	FALSE	FALSE
YAR015W	1	0.811559	2.53356e-05	0.146265	0.321631	-0.665294	0.00954271	0.793141	0.030032	0.842954	0.0019654	0.179686	0.732413	0.147791	0.575209	0.392786	0.293668	0.146908	0.716406	-0.0113886	0.969655	0.330289	0.290247	0.354482	0.341854	0.688634	0.0616639	0.142481	0.580792	0.408123	0.287955	0.687515	0.00808529	0.729545	0.0550259	FALSE	FALSE	FALSE	FALSE	FALSE	FALSE	FALSE	FALSE
YAR018C	1	-0.477184	0.0324047	0.630395	0.00821053	1.10758	0.00605931	-0.247817	0.587855	-0.627131	0.0115563	0.41284	0.428189	0.810126	0.00251551	-0.138884	0.750057	0.301901	0.378675	0.014698	0.961757	0.293757	0.354684	0.13618	0.782052	0.385062	0.399637	0.469078	0.0482668	0.338477	0.473604	0.435044	0.0662138	0.168734	0.774137	FALSE	FALSE	FALSE	FALSE	FALSE	FALSE	FALSE	FALSE
YAR019C	1	-2.45853	0.0019103	-3.96548	5.68869e-05	-1.50696	0.198867	-2.53227	0.267466	-2.50975	0.000898753	-4.39216	0.0506437	-3.71334	7.78772e-05	0.182115	0.89158	-1.00286	0.2466	0.566965	0.366848	0.777057	0.347049	0.881972	0.616605	-4.52438	0.0262249	0.907906	0.140044	-3.06629	0.209594	-2.7127	0.00122818	0.855927	0.69017	FALSE	TRUE	FALSE	TRUE	TRUE	FALSE	FALSE	FALSE
YAR020C	1	-0.0493669	0.843171	-0.989928	0.00067965	-0.940561	0.0237424	-0.0658933	0.898511	-0.0196196	0.950655	-1.16688	0.00943299	-0.835536	0.00699348	-0.0580171	0.911319	-0.37305	0.271288	-0.246653	0.324005	-0.178833	0.609133	-0.398571	0.340535	0.168635	0.739904	-0.296158	0.29215	-0.401558	0.371929	-0.362344	0.1843	-0.599587	0.17133	TRUE	FALSE	FALSE	FALSE	FALSE	FALSE	FALSE	FALSE
YAR023C	1	-0.376747	0.0714795	-0.289777	0.179253	0.0869693	0.832891	-0.260662	0.65238	-0.445609	0.240175	-0.31051	0.681031	-0.247565	0.547707	0.0143826	0.987391	-0.0515417	0.932734	-0.145837	0.640253	-0.183896	0.655363	-0.345889	0.556405	-0.170416	0.812242	-0.335054	0.40384	-0.81485	0.134897	-1.13017	0.00686405	-0.243553	0.743773	FALSE	FALSE	FALSE	FALSE	FALSE	FALSE	FALSE	FALSE
YAR027W	1	0.445335	0.0635956	-0.334983	0.169989	-0.780318	0.0519637	0.510954	0.315873	0.413781	0.153419	-0.228245	0.754521	-0.386811	0.191866	0.409659	0.389309	-0.0571052	0.927207	0.479397	0.102114	-0.550033	0.163167	0.510421	0.310613	0.298437	0.621278	0.292303	0.319314	0.526921	0.32255	-0.0158286	0.963021	0.235309	0.735356	FALSE	FALSE	FALSE	FALSE	FALSE	FALSE	FALSE	FALSE
YAR028W	1	-0.889463	0.0347365	-1.0421	0.0180105	-0.152637	0.850445	-0.844252	0.421782	-0.904939	0.120812	-1.12946	0.355055	-0.948653	0.113189	-0.433037	0.597137	-0.579794	0.409118	-0.337123	0.53419	0.698869	0.283709	-0.036941	0.979988	-0.411321	0.788298	-0.28143	0.649104	0.410116	0.741278	0.354106	0.558161	0.369135	0.788803	FALSE	FALSE	FALSE	FALSE	FALSE	FALSE	FALSE	FALSE
YAR029W	1	-0.406834	0.21036	-0.500496	0.13756	-0.0936622	0.886239	-0.496204	0.465816	-0.318497	0.43163	-0.57953	0.48099	-0.416674	0.309106	0.00533357	0.99517	-0.34979	0.489562	-0.526619	0.127218	0.154129	0.774659	-0.55958	0.405767	-0.582679	0.429807	-0.887462	0.0266933	-0.408914	0.596045	-0.362027	0.352252	-0.402998	0.643801	FALSE	FALSE	FALSE	FALSE	FALSE	FALSE	FALSE	FALSE
YAR031W	1	0.488299	0.0364237	-0.164668	0.493282	-0.652967	0.0873854	0.563307	0.110625	0.449559	0.0977611	-0.0244401	0.962853	-0.243673	0.395156	0.381719	0.211887	-0.0702617	0.852292	0.300158	0.135083	0.266534	0.310023	0.254565	0.490616	-0.0453307	0.931589	0.0939901	0.757409	0.387261	0.290415	0.657887	0.0164766	-0.0722259	0.88753	FALSE	FALSE	FALSE	FALSE	FALSE	FALSE	FALSE	FALSE
YAR035C-A	1	-1.05659	4.6576e-05	-1.08228	4.81967e-05	-0.0256865	0.953168	-1.22942	0.0435329	-0.919268	0.00216106	-1.23237	0.0654356	-0.9516	0.0021623	-0.344098	0.488832	-0.536618	0.215418	-1.85893	1.02461e-05	-0.850454	0.0309344	-2.54916	0.000117011	-0.554693	0.39096	-0.836918	0.00404492	-1.69076	0.00688494	-2.74148	2.28228e-07	-2.82967	4.64632e-05	FALSE	FALSE	FALSE	FALSE	FALSE	FALSE	FALSE	FALSE
YAR035W	1	0.773903	0.000438674	-0.0363831	0.8632	-0.810286	0.0144551	0.773468	0.110592	0.791851	0.00117496	0.250668	0.724387	-0.217035	0.33009	0.355595	0.473616	0.157726	0.771338	0.686626	0.0281792	2.18748	5.61247e-07	0.795191	0.0893849	0.811781	0.102714	1.14221	3.36713e-05	0.317032	0.586494	1.12326	4.02613e-05	0.654576	0.222559	FALSE	FALSE	FALSE	FALSE	FALSE	TRUE	FALSE	FALSE
YAR042W	1	-0.222596	0.438672	0.768962	0.0103495	0.991558	0.0384387	0.0184293	0.973454	-0.386698	0.262851	0.717054	0.1229	0.8341	0.0186826	-0.139431	0.759278	0.538353	0.120264	0.188901	0.468366	0.682025	0.0303886	0.648265	0.103987	-0.0322377	0.958251	0.543416	0.104803	0.332705	0.481947	0.524673	0.114744	1.03783	0.0154601	FALSE	FALSE	FALSE	FALSE	FALSE	FALSE	FALSE	FALSE
YBL001C	2	-3.46724	1.76914e-08	-4.21462	7.34838e-09	-0.747375	0.108257	-4.01238	7.26002e-06	-3.10168	8.44357e-07	-4.57117	3.43118e-06	-3.98887	1.07952e-07	-0.743863	0.162644	-1.23106	0.015597	-2.98341	3.51301e-07	-0.936975	0.0348311	-6.80438	2.50329e-08	-6.7272	2.95047e-08	-4.10052	2.98157e-08	-7.08785	1.26917e-08	-2.52887	3.46401e-06	-6.22744	3.31475e-08	FALSE	TRUE	TRUE	FALSE	FALSE	FALSE	FALSE	FALSE
YBL002W	2	-0.0837997	0.775922	-1.30335	0.000252032	-1.21955	0.0147101	-0.544395	0.439854	0.241026	0.484601	-1.38373	0.0630053	-1.21926	0.00232404	0.000398582	0.999588	-0.32792	0.433663	0.0354118	0.918712	0.191829	0.641367	0.0570906	0.949366	-0.33624	0.689759	-1.13093	0.00335993	-0.181277	0.842117	-2.17452	1.39968e-05	-0.707827	0.356627	TRUE	FALSE	FALSE	FALSE	FALSE	FALSE	FALSE	FALSE
YBL003C	2	-1.60818	1.55926e-05	-1.93088	3.3218e-06	-0.322698	0.47577	-2.02064	0.00012375	-1.29478	7.45129e-05	-2.20082	0.000115142	-1.72561	4.86376e-06	-0.541395	0.217335	-0.724464	0.0618811	-0.612477	0.0357859	1.73682	6.02917e-06	-0.740307	0.110738	-0.749598	0.127398	-2.49736	6.66954e-08	-1.08909	0.0302152	-2.44967	1.89814e-07	-0.997291	0.046773	FALSE	FALSE	FALSE	FALSE	FALSE	TRUE	FALSE	FALSE
YBL005W	2	1.32839	0.000941793	0.588759	0.0868357	-0.739634	0.182979	1.07132	0.0284486	1.54093	0.000948427	0.647952	0.236843	0.570786	0.141407	0.609533	0.198778	0.435609	0.304089	0.307525	0.322406	-0.00273199	0.995372	0.205911	0.703922	0.0731913	0.915942	0.256674	0.514021	0.606829	0.216214	0.738292	0.0495342	0.269993	0.662643	FALSE	FALSE	FALSE	FALSE	FALSE	FALSE	FALSE	FALSE
YBL006C	2	0.839699	0.00306107	0.198509	0.466397	-0.641189	0.132944	0.743107	0.114444	0.928727	0.00448339	0.232062	0.732864	0.199061	0.543883	0.447732	0.215353	0.255463	0.466773	-0.00831085	0.978717	0.274843	0.384711	0.108939	0.849691	0.332175	0.530411	-0.0483106	0.888316	0.297567	0.589256	0.150377	0.6292	0.122945	0.859412	FALSE	FALSE	FALSE	FALSE	FALSE	FALSE	FALSE	FALSE
YBL007C	2	1.28284	6.2925e-06	0.460317	0.0260392	-0.822523	0.0166979	0.928183	0.0905898	1.55993	2.21884e-06	0.588521	0.368683	0.392345	0.0657736	0.178411	0.801549	0.346832	0.535928	-0.246765	0.542732	-0.0875347	0.888411	-0.0410046	0.956514	-0.21934	0.759659	0.556316	0.0102465	0.451344	0.463921	-0.0989368	0.649835	0.390331	0.574773	FALSE	FALSE	FALSE	FALSE	FALSE	FALSE	FALSE	FALSE
YBL008W	2	-0.14254	0.470653	-0.119209	0.570786	0.0233308	0.958739	0.0802279	0.90227	-0.289619	0.249237	0.131005	0.877449	-0.275235	0.294397	0.0141936	0.989699	0.0482299	0.94921	-0.190434	0.647358	0.0424157	0.944324	-0.369665	0.5412	0.110822	0.8855	0.249984	0.337375	-0.492088	0.402324	0.43492	0.0819648	0.309699	0.655502	FALSE	FALSE	FALSE	FALSE	FALSE	FALSE	FALSE	FALSE
YBL008W-A	2	0.185352	0.351902	-0.0537181	0.811029	-0.23907	0.487699	0.260108	0.598512	0.147103	0.67695	-0.177513	0.791408	0.0626864	0.872625	0.121553	0.808604	-0.0645919	0.898831	0.372834	0.148995	0.15667	0.685272	0.598683	0.184581	-0.114226	0.858116	0.321138	0.355403	0.495985	0.304959	-0.150574	0.683445	-0.255039	0.681842	FALSE	FALSE	FALSE	FALSE	FALSE	FALSE	FALSE	FALSE
YBL009W	2	-0.674492	0.000143716	0.0506609	0.746123	0.725153	0.00593847	-0.657149	0.209863	-0.669459	0.0104468	0.0747349	0.927987	0.0586487	0.83161	-0.167935	0.663801	0.0469769	0.921577	-0.608416	0.0116282	-0.00772676	0.984501	-0.753563	0.138095	-0.481518	0.39407	0.352837	0.157262	-0.984629	0.0702235	-0.544046	0.0324268	-1.06662	0.0534971	FALSE	FALSE	FALSE	FALSE	FALSE	FALSE	FALSE	FALSE
YBL010C	2	-0.0706105	0.697494	0.546359	0.00556558	0.61697	0.0401842	0.00779257	0.98844	-0.110907	0.619542	0.472536	0.320162	0.625989	0.00821893	0.0924275	0.834759	0.392473	0.210549	0.423329	0.0590293	0.168492	0.59491	0.505374	0.202219	-0.0158912	0.980139	-0.224011	0.309732	-0.20309	0.683019	-0.577923	0.0111815	0.133706	0.815444	FALSE	FALSE	FALSE	FALSE	FALSE	FALSE	FALSE	FALSE
YBL011W	2	-0.714407	0.500119	-0.717325	0.493668	-0.0029187	0.998909	-0.472048	0.771938	-0.884698	0.474427	-0.566909	0.776855	-0.804572	0.517355	-0.0149265	0.994361	-0.0925156	0.940659	-0.0453207	0.955972	0.275357	0.768849	0.127252	0.940117	0.308973	0.855176	0.205552	0.853832	-0.579211	0.709252	0.622301	0.529653	0.880114	0.573173	FALSE	FALSE	FALSE	FALSE	FALSE	FALSE	FALSE	FALSE
YBL013W	2	0.828484	4.46122e-05	1.12331	2.91038e-06	0.294824	0.243275	0.811221	0.0425664	0.858296	0.000161654	0.983451	0.0270913	1.24819	4.82477e-06	0.479328	0.251863	0.559469	0.140579	0.195639	0.495482	-0.162017	0.696959	0.159913	0.731438	0.188509	0.706389	0.639655	0.00151515	-0.243482	0.611231	0.893888	7.91268e-05	0.0113974	0.984077	FALSE	FALSE	FALSE	FALSE	FALSE	FALSE	FALSE	FALSE
YBL015W	2	-0.0898548	0.81569	-0.55768	0.121902	-0.467825	0.441808	-0.0648707	0.938485	-0.0935722	0.851382	-0.481646	0.574266	-0.587332	0.173264	0.14664	0.821153	-0.427204	0.36837	-0.479529	0.158035	-0.520947	0.241384	-0.649772	0.336935	-0.504339	0.511482	-0.298649	0.492599	-0.172673	0.854039	-0.444074	0.290999	0.515103	0.520025	FALSE	FALSE	FALSE	FALSE	FALSE	FALSE	FALSE	FALSE
YBL016W	2	0.372563	0.0996883	0.611393	0.0134394	0.23883	0.542904	0.322325	0.482218	0.424444	0.105888	0.482712	0.356588	0.729203	0.0116212	0.232803	0.536844	0.362825	0.2623	0.0798507	0.763391	-0.251591	0.431768	0.170288	0.734328	0.552504	0.220484	0.404234	0.128261	-0.394279	0.404024	-0.295431	0.267383	0.21554	0.71668	FALSE	FALSE	FALSE	FALSE	FALSE	FALSE	FALSE	FALSE
YBL017C	2	-2.61501	0.00251182	-0.718594	0.378622	1.89641	0.150437	-3.04844	0.0961801	-2.37384	0.0172644	-0.565608	0.835056	-0.842317	0.426191	-0.792007	0.517426	-0.0203047	0.987153	-2.51604	0.0111145	-0.205848	0.885818	-2.97491	0.0857811	-0.975509	0.644389	0.266029	0.785402	-0.854317	0.729097	0.526617	0.578322	-3.02241	0.120976	FALSE	FALSE	FALSE	TRUE	TRUE	FALSE	FALSE	FALSE
YBL018C	2	-0.100484	0.643747	-0.256819	0.232052	-0.156336	0.685641	-0.134736	0.746259	-0.0572248	0.878248	-0.0588596	0.919469	-0.376687	0.267884	0.0759841	0.853533	0.0269787	0.94921	-0.253959	0.220092	0.0778022	0.812496	-0.554835	0.114377	-0.51896	0.163644	-1.26494	0.000914868	-0.692121	0.0605074	-1.03504	0.00439151	-0.403802	0.33221	FALSE	FALSE	FALSE	FALSE	FALSE	FALSE	FALSE	FALSE
YBL019W	2	0.0854215	0.864545	-0.409048	0.357523	-0.494469	0.524952	0.0950748	0.909558	0.0902881	0.877728	-0.229651	0.7939	-0.514041	0.295883	0.240302	0.659206	0.0312001	0.95815	-0.424674	0.181243	-0.0480425	0.926013	-0.5225	0.408292	0.248671	0.745676	0.476354	0.322488	0.262358	0.732965	0.307964	0.526594	0.204419	0.814633	FALSE	FALSE	FALSE	FALSE	FALSE	FALSE	FALSE	FALSE
YBL020W	2	0.144005	0.31653	0.727184	0.000116329	0.583179	0.0214776	0.281339	0.448063	0.0600769	0.917971	0.646061	0.109708	0.813038	0.132716	0.248365	0.4354	0.478564	0.0758241	0.725327	0.00103179	0.352176	0.163644	0.773861	0.0245821	0.445853	0.237193	0.427094	0.428154	0.458144	0.218622	2.09391	0.0016916	0.242694	0.60673	FALSE	FALSE	FALSE	FALSE	FALSE	TRUE	FALSE	FALSE
YBL021C	2	-0.390047	0.0561514	-0.461486	0.0308483	-0.071439	0.858813	-0.431304	0.355661	-0.343994	0.0993586	-0.309183	0.61383	-0.546463	0.0149814	-0.00126723	0.99826	-0.0543321	0.915716	-0.399437	0.120367	-0.60202	0.0653628	-0.420138	0.368618	-0.542412	0.257793	-0.217514	0.305545	-0.121578	0.85116	-0.415074	0.0483093	-0.569552	0.257311	FALSE	FALSE	FALSE	FALSE	FALSE	FALSE	FALSE	FALSE
YBL022C	2	-0.542506	0.340883	-2.05935	0.00222161	-1.51684	0.111913	-0.805318	0.608849	-0.317884	0.65069	-1.59649	0.372429	-2.36272	0.00273442	-0.0848781	0.946793	-0.466665	0.588648	0.846186	0.12449	-0.537351	0.509394	0.820274	0.594086	-0.594176	0.795876	0.835241	0.184346	0.351942	0.861137	0.628005	0.320127	0.448289	0.840034	FALSE	FALSE	FALSE	FALSE	FALSE	FALSE	FALSE	FALSE
YBL023C	2	-0.354506	0.012586	-0.697659	9.67544e-05	-0.343153	0.12663	-0.314977	0.382102	-0.366171	0.0906636	-0.899041	0.020522	-0.526836	0.0223113	-0.17251	0.65965	-0.360301	0.264187	-0.450184	0.0555457	-0.393482	0.189296	-0.606443	0.076823	-0.243796	0.538874	-0.413976	0.0609962	-0.670513	0.0580043	-0.248819	0.250303	-0.320908	0.44226	FALSE	FALSE	FALSE	FALSE	FALSE	FALSE	FALSE	FALSE
YBL024W	2	0.154669	0.22563	-0.363451	0.0098993	-0.51812	0.0217941	0.157228	0.703737	0.170072	0.665766	-0.278777	0.563264	-0.399694	0.311818	0.130644	0.756852	-0.081683	0.852703	-0.388185	0.103564	0.00701414	0.985207	-0.588356	0.103865	-0.333308	0.40948	-0.516182	0.178154	-0.133624	0.782264	1.09566	0.00982635	-0.202259	0.683589	TRUE	FALSE	FALSE	FALSE	FALSE	TRUE	FALSE	FALSE
YBL025W	2	0.658639	0.00022894	0.365029	0.0201104	-0.29361	0.22221	0.626293	0.233406	0.699997	0.00149258	0.300823	0.686091	0.438105	0.0324158	0.368497	0.34541	0.289285	0.412142	0.249237	0.317554	0.0828632	0.835722	0.294512	0.610687	0.437985	0.459968	0.189053	0.343638	-0.380319	0.551179	-0.0231938	0.916194	-0.209085	0.779873	FALSE	FALSE	FALSE	FALSE	FALSE	FALSE	FALSE	FALSE
YBL026W	2	0.696978	0.495129	-2.75709	0.00934442	-3.45407	0.0411796	0.367773	0.882941	0.890091	0.534221	-2.43707	0.28732	-2.93105	0.0338347	1.25259	0.379067	-0.932453	0.466001	-0.723319	0.463885	-0.974706	0.479595	-2.43725	0.193356	-1.26533	0.602885	0.750749	0.499168	-0.881133	0.713818	0.611233	0.647413	-2.59627	0.198627	TRUE	FALSE	FALSE	FALSE	FALSE	FALSE	FALSE	FALSE
YBL027W	2	-0.598272	0.000167342	0.122841	0.353199	0.721113	0.00331711	-0.570288	0.332972	-0.601273	0.00370765	0.00760871	0.994326	0.233899	0.230761	-0.168492	0.808074	-0.0433726	0.952119	-0.759029	0.0439699	-0.103549	0.858666	-0.959566	0.105631	0.0248929	0.977542	-0.430916	0.0279103	-0.0902622	0.918954	-1.18354	9.94607e-06	-0.225729	0.788803	FALSE	FALSE	FALSE	FALSE	FALSE	FALSE	FALSE	FALSE
YBL028C	2	0.132513	0.418374	-0.626209	0.00123188	-0.758721	0.0100758	-0.0225212	0.968856	0.261607	0.372238	-0.795781	0.0876753	-0.476333	0.11679	0.0930942	0.828256	-0.23186	0.468271	0.349079	0.109127	0.188898	0.53679	0.488773	0.232789	0.0690386	0.910948	-0.838442	0.00749554	0.0982487	0.869032	-1.27773	0.00040046	-0.186406	0.752103	TRUE	FALSE	FALSE	FALSE	FALSE	FALSE	FALSE	FALSE
YBL029C-A	2	0.938732	0.000107349	1.0947	3.38671e-05	0.155969	0.647062	0.917229	0.0497041	0.971211	5.5789e-05	0.873877	0.0936117	1.27879	4.03741e-06	0.51716	0.149104	0.589068	0.0566384	0.305467	0.18271	0.0588563	0.879112	0.403753	0.401413	0.931236	0.0502629	0.803293	0.000219928	-0.182573	0.758151	0.671148	0.00109013	0.382589	0.49639	FALSE	FALSE	FALSE	FALSE	FALSE	FALSE	FALSE	FALSE
YBL029W	2	0.460881	0.00751694	0.194625	0.246039	-0.266257	0.323917	0.447237	0.295168	0.48891	0.0215514	0.183214	0.76812	0.229038	0.286399	0.335684	0.312273	0.258015	0.39993	1.0359	5.6833e-05	0.390163	0.15294	1.16193	0.00497018	0.197444	0.708568	1.29994	5.74475e-06	-0.14759	0.792335	0.12519	0.558032	-1.18176	0.00776433	FALSE	FALSE	FALSE	FALSE	FALSE	FALSE	FALSE	TRUE
YBL031W	2	0.475885	0.00810017	0.185627	0.288559	-0.290259	0.300546	0.459213	0.39923	0.506067	0.178717	0.0690101	0.936166	0.296417	0.460705	0.135576	0.765024	-0.0134917	0.976019	0.538345	0.0325072	0.472302	0.147965	0.709063	0.17474	-0.443759	0.463939	-0.427331	0.270437	0.0749444	0.924878	0.575307	0.145606	0.255017	0.742219	FALSE	FALSE	FALSE	FALSE	FALSE	FALSE	FALSE	FALSE
YBL032W	2	0.705521	0.000449968	-0.178995	0.310535	-0.884516	0.00542406	0.626445	0.332972	0.781705	0.00267461	0.0114922	0.991671	-0.291033	0.232484	0.328984	0.560306	0.00693387	0.992127	0.204219	0.582613	0.110324	0.848723	0.167176	0.829625	-0.937454	0.171522	1.06819	0.0001703	-0.491306	0.503033	0.18397	0.441262	-1.26337	0.061879	FALSE	FALSE	FALSE	FALSE	FALSE	FALSE	FALSE	FALSE
YBL033C	2	1.01066	0.00123335	-0.176651	0.530585	-1.18731	0.0136693	0.728852	0.265289	1.2151	0.000192968	-0.269707	0.763671	-0.082051	0.777771	0.414746	0.359402	-0.1165	0.824653	-0.774931	0.00948607	0.147566	0.730206	-0.76942	0.214395	0.407177	0.560344	-0.0571914	0.848766	-0.188194	0.823786	0.431533	0.0965182	0.659617	0.390106	FALSE	FALSE	FALSE	FALSE	FALSE	FALSE	FALSE	FALSE
YBL035C	2	-0.81964	0.101647	-0.499022	0.390383	0.320618	0.750157	-0.967446	0.472826	-0.693924	0.203018	-0.670236	0.74549	-0.343774	0.611642	-0.256119	0.771247	-0.194473	0.830739	-0.748858	0.145868	-0.604765	0.361213	-1.55783	0.273248	-1.05843	0.466966	-0.395502	0.486269	-1.24662	0.433503	0.171567	0.766397	-0.810014	0.70753	FALSE	FALSE	FALSE	FALSE	FALSE	FALSE	FALSE	FALSE
YBL036C	2	-0.0529937	0.766837	-0.05023	0.794118	0.00276372	0.994995	-0.0538992	0.928922	-0.0347031	0.888287	0.0382361	0.958585	-0.0896456	0.71938	0.00426027	0.994871	0.0810103	0.869049	-0.240818	0.363384	-0.362071	0.289014	-0.684082	0.143494	0.1602	0.80399	-1.51427	3.31033e-06	-0.512908	0.306788	-1.61856	2.69609e-06	0.00906677	0.9886	FALSE	FALSE	FALSE	FALSE	FALSE	FALSE	FALSE	FALSE
YBL037W	2	-1.84161	4.27876e-05	1.29058	0.000998907	3.13219	0.000183989	-1.31957	0.0654248	-2.20354	5.10012e-07	1.04978	0.219158	1.46624	1.25863e-05	-0.33465	0.574237	0.809605	0.107121	-0.188643	0.630394	0.594289	0.197183	0.00102427	0.998938	-0.0254441	0.980609	0.345237	0.138543	0.661741	0.383106	1.46611	6.70221e-06	-0.774763	0.358268	FALSE	FALSE	FALSE	TRUE	FALSE	FALSE	FALSE	FALSE
YBL038W	2	-3.26679	1.7275e-07	-2.719	1.09388e-06	0.547792	0.319705	-3.48267	0.00105802	-3.11432	5.83254e-06	-2.30555	0.0313595	-2.99102	6.95928e-06	-0.838581	0.125009	-0.621195	0.200603	-1.53191	0.000248514	-0.96983	0.0273106	-3.17645	0.00160958	-4.46903	0.000222415	-2.6766	1.15025e-05	-2.73898	0.00971572	-2.88633	7.88794e-06	-2.08827	0.036948	FALSE	FALSE	FALSE	FALSE	FALSE	FALSE	FALSE	FALSE
YBL039C	2	0.0618308	0.686471	0.873473	2.3152e-05	0.811642	0.00392461	0.162153	0.734174	0.00517457	0.986942	0.874054	0.0596916	0.899377	0.00370288	0.145843	0.75024	0.720724	0.0419635	0.741487	0.00580017	0.222799	0.536283	0.717835	0.0775233	0.403951	0.375546	0.414243	0.133444	0.319447	0.505191	0.316745	0.257989	0.690821	0.12236	FALSE	FALSE	FALSE	FALSE	FALSE	FALSE	FALSE	FALSE
YBL040C	2	1.58082	1.00353e-05	0.390758	0.138147	-1.19006	0.00910963	1.52043	0.0559279	1.64338	0.000211294	0.433157	0.706106	0.380936	0.308904	0.672724	0.297	0.320266	0.633632	0.456614	0.277388	0.0848978	0.904463	0.321242	0.727006	0.905557	0.278355	0.360774	0.317162	0.419468	0.6868	0.63786	0.0745185	0.268964	0.815444	FALSE	FALSE	FALSE	FALSE	FALSE	FALSE	FALSE	FALSE
YBL041W	2	0.112436	0.718312	0.114592	0.72243	0.00215628	0.998094	0.0253147	0.977947	0.196255	0.636061	-0.027699	0.97876	0.244577	0.556004	0.128337	0.843741	-0.0342711	0.956221	0.612471	0.0606262	0.570408	0.167016	0.684713	0.330114	0.10031	0.925535	0.343847	0.387723	0.288949	0.737002	0.0645009	0.882879	-0.221573	0.823589	FALSE	FALSE	FALSE	FALSE	FALSE	FALSE	FALSE	FALSE
YBL042C	2							-1.57923	0.387766			0.0519963	0.990246											0.0833719	0.980754	0.0354497	0.995505			-2.06902	0.263444			-2.01561	0.310948	FALSE	FALSE	FALSE	FALSE	FALSE	FALSE	FALSE	FALSE
YBL045C	2	0.14775	0.537329	0.826749	0.00269018	0.678999	0.087586	0.30837	0.588204	0.0455343	0.879662	0.729273	0.246174	0.924326	0.00307476	0.10351	0.845355	0.55763	0.124103	0.724537	0.00860601	0.500762	0.139142	0.755078	0.145407	0.485415	0.430706	0.605439	0.028371	0.0356683	0.96723	0.0874657	0.761692	0.384348	0.568908	FALSE	FALSE	FALSE	FALSE	FALSE	FALSE	FALSE	FALSE
YBL049W	2	0.111258	0.490771	0.259729	0.11801	0.148471	0.597808	0.0613013	0.911896	0.165345	0.475291	0.0902263	0.898917	0.408271	0.0832508	0.0948329	0.819396	0.122517	0.739875	0.14191	0.528002	-0.226937	0.437286	-0.0299037	0.960244	-0.375828	0.45606	-0.154454	0.519911	0.154049	0.787651	0.286132	0.20729	0.242883	0.682291	FALSE	FALSE	FALSE	FALSE	FALSE	FALSE	FALSE	FALSE
YBL050W	2	1.24708	3.84879e-07	0.394967	0.0111775	-0.85211	0.00238282	1.25017	0.000131254	1.26232	6.8332e-06	0.481302	0.173265	0.357381	0.0664313	0.692492	0.16158	0.36072	0.443606	0.547896	0.0862518	5.47346	3.86049e-12	0.679553	0.0218495	0.568121	0.0692582	0.583051	0.00411678	0.428065	0.174708	0.455472	0.0177912	0.561842	0.0815881	FALSE	FALSE	FALSE	FALSE	FALSE	TRUE	FALSE	FALSE
YBL051C	2	-1.39817	0.0760092	-1.31197	0.0720873	0.0862056	0.958707	-1.40457	0.468452	-1.38326	0.215327	-0.811696	0.73904	-1.65144	0.101852	-0.334139	0.816667	-0.350268	0.793613	-0.456359	0.604624	0.862876	0.382435	-0.555387	0.791004	-2.70225	0.243656	-1.17998	0.227425	-0.309735	0.914383	-0.698378	0.540258	1.53902	0.422899	FALSE	FALSE	FALSE	FALSE	FALSE	FALSE	FALSE	FALSE
YBL052C	2	-0.826562	0.00426893	-1.93213	4.35289e-06	-1.10557	0.0190387	-0.799946	0.327702	-0.829274	0.0259612	-1.82438	0.0459805	-1.98283	7.90673e-05	-0.345879	0.573641	-0.649936	0.212801	-1.0098	0.0105877	-0.0850765	0.889684	-1.15738	0.15697	-0.386833	0.695718	-1.04023	0.00732904	-1.02739	0.216507	-0.633301	0.0855518	-0.981469	0.309491	TRUE	FALSE	FALSE	FALSE	FALSE	FALSE	FALSE	FALSE
YBL054W	2	-0.513986	0.00878109	0.672284	0.00182	1.18627	0.00150934	-0.451681	0.4148	-0.542621	0.0214061	0.474595	0.487282	0.83995	0.00156101	-0.120096	0.804081	0.364775	0.296815	-0.0403807	0.894141	-0.300427	0.372559	-0.203639	0.744666	-0.326601	0.634008	0.310523	0.1792	-0.00414821	0.99682	1.57944	2.63458e-06	0.374288	0.592011	FALSE	FALSE	FALSE	FALSE	FALSE	TRUE	FALSE	FALSE
YBL055C	2	0.517536	0.217686	0.433632	0.309055	-0.0839037	0.921919	0.378379	0.683643	0.642816	0.368239	0.115169	0.929904	0.696207	0.326218	-0.575203	0.487093	0.356545	0.658737	0.479233	0.362013	0.864904	0.22136	1.42681	0.0781337	0.708538	0.492065	-0.392039	0.610227	0.293696	0.788929	0.57267	0.419036	1.29757	0.149643	FALSE	FALSE	FALSE	FALSE	FALSE	FALSE	FALSE	FALSE
YBL056W	2	0.698212	0.00753413	-0.649387	0.013766	-1.3476	0.00387746	0.631553	0.253228	0.76567	0.0211291	-0.799757	0.20465	-0.512484	0.11977	0.259445	0.635169	-0.210913	0.700912	-0.211173	0.545111	0.24263	0.600532	0.143655	0.822636	0.408099	0.496722	0.457345	0.151592	-0.138838	0.858941	-0.371327	0.248351	0.0598984	0.943344	TRUE	FALSE	FALSE	FALSE	FALSE	FALSE	FALSE	FALSE
YBL057C	2	0.202946	0.403021	0.394137	0.107607	0.191191	0.657202	0.349249	0.409113	0.110093	0.750436	0.500669	0.29682	0.341882	0.29389	0.152905	0.702649	0.31076	0.338609	0.529514	0.0255696	0.322354	0.290906	0.743922	0.0579625	0.657796	0.108594	0.500857	0.113509	0.743467	0.0676557	0.685496	0.0331972	0.351932	0.474275	FALSE	FALSE	FALSE	FALSE	FALSE	FALSE	FALSE	FALSE
YBL058W	2	1.77389	0.00208749	1.10625	0.0625433	-0.667648	0.465256	1.82162	0.144435	1.75562	0.0188194	0.840247	0.653168	1.29987	0.115707	1.12046	0.172584	0.619129	0.453892	-0.0056973	0.992867	0.823207	0.236473	-0.289994	0.849691	-0.450474	0.798339	0.248961	0.755818	-2.08422	0.14489	-0.539164	0.513362	-0.0542403	0.979294	FALSE	FALSE	FALSE	FALSE	FALSE	FALSE	FALSE	FALSE
YBL059W	2	-1.35368	9.73746e-05	-0.691263	0.016826	0.662418	0.136675	-1.63113	0.000637263	-1.14257	0.0040746	-0.623986	0.23348	-0.71587	0.0594281	-0.426581	0.271299	-0.129858	0.768073	-0.803565	0.00346763	-0.163776	0.64943	-1.17994	0.00712119	-1.09884	0.0167903	-1.17247	0.00331755	-1.29223	0.00455661	-1.58186	0.000340796	-0.759118	0.109343	FALSE	FALSE	FALSE	FALSE	FALSE	FALSE	FALSE	FALSE
YBL060W	2	0.139677	0.892848	-2.30725	0.0305643	-2.44692	0.132944	-0.288871	0.895572	0.48833	0.686048	-1.36302	0.612551	-2.9378	0.0159867	0.273487	0.879414	-0.26693	0.869577	-0.914673	0.376935	-0.647942	0.631022	-0.823377	0.658313	-0.555071	0.812242	-2.16163	0.0485631	-3.60113	0.0618667	-0.690932	0.530834	-1.22666	0.637556	FALSE	TRUE	FALSE	FALSE	FALSE	FALSE	FALSE	FALSE
YBL061C	2	-0.154053	0.510298	1.05716	0.000245956	1.21121	0.00510229	-0.0181145	0.97714	-0.236933	0.493163	1.06388	0.0430272	1.07857	0.00426136	0.0340398	0.960528	0.735924	0.0566384	0.350566	0.225509	1.66406	1.02145e-05	0.287458	0.583595	0.0849214	0.905335	-0.734109	0.0366093	0.729527	0.127853	1.4567	0.000262315	1.52023	0.00220613	FALSE	FALSE	FALSE	FALSE	FALSE	TRUE	TRUE	FALSE
YBL063W	2	-3.37746	7.55799e-06	-2.8356	3.83113e-05	0.54186	0.525362	-3.90251	0.0169553	-3.04169	0.000462599	-2.7912	0.0892715	-2.83969	0.000915428	-0.976784	0.24516	-0.92919	0.216734	-3.04135	5.94845e-05	-0.588764	0.42284	-4.12491	0.009809	-6.20435	0.00114909	-3.6538	7.10666e-05	-2.53353	0.112716	-1.65392	0.0231924	-3.69873	0.0494363	FALSE	TRUE	FALSE	FALSE	FALSE	FALSE	FALSE	FALSE
YBL064C	2	0.768412	0.000810939	0.363234	0.0753621	-0.405177	0.209748	0.496898	0.327687	0.98268	0.00107912	0.180613	0.804121	0.5248	0.0526259	-0.00231379	0.99826	0.272537	0.61681	0.196474	0.595537	-0.0201438	0.976041	0.524833	0.29104	0.262722	0.661749	0.470274	0.0771808	0.311854	0.607447	-0.0675074	0.813506	0.784263	0.139302	FALSE	FALSE	FALSE	FALSE	FALSE	FALSE	FALSE	FALSE
YBL066C	2	0.499697	0.030368	-0.600517	0.0149489	-1.10021	0.00805006	0.553612	0.254118	0.477839	0.0874895	-0.375324	0.544129	-0.740533	0.0156517	0.169624	0.678201	-0.0753236	0.870936	0.241862	0.325873	0.113746	0.767737	0.208071	0.701828	0.0791855	0.910806	0.210453	0.468841	0.312244	0.581935	0.91623	0.00294751	-0.826898	0.11091	TRUE	FALSE	FALSE	FALSE	FALSE	FALSE	FALSE	FALSE
YBL067C	2	0.403128	0.00581976	1.097	1.00113e-06	0.693868	0.00593847	0.587883	0.0611943	0.283474	0.121478	1.1605	0.000597468	1.07635	2.61513e-05	0.243421	0.424938	0.64513	0.0195487	1.1357	4.73814e-06	1.57314	3.95261e-08	1.44323	1.75586e-05	0.908466	0.00549135	1.33276	1.27638e-06	1.02393	0.00142914	0.86497	0.000118151	2.14132	3.41163e-08	FALSE	FALSE	FALSE	FALSE	FALSE	TRUE	TRUE	TRUE
YBL068W	2	0.368669	0.0369414	0.951842	4.93044e-05	0.583173	0.0468484	0.38871	0.382404	0.370823	0.118305	0.944348	0.0489897	0.9823	0.000597385	0.16618	0.662987	0.590265	0.0550776	0.652306	0.00579391	0.741568	0.00786336	0.769928	0.0643173	0.458362	0.3261	0.54315	0.0264841	-0.486898	0.287683	1.04035	0.000261128	0.334794	0.541396	FALSE	FALSE	FALSE	FALSE	FALSE	FALSE	FALSE	FALSE
YBL069W	2	0.103136	0.531994	-0.301053	0.0772946	-0.404189	0.134276	0.153592	0.776664	0.0834012	0.695687	-0.0538749	0.943103	-0.456522	0.0327545	0.193468	0.677984	0.111044	0.829876	-0.0694152	0.834409	-0.0785999	0.861977	-0.502501	0.296475	-0.250179	0.662188	-0.355793	0.0830315	-0.375868	0.481175	-0.917038	0.000223469	0.238147	0.709926	FALSE	FALSE	FALSE	FALSE	FALSE	FALSE	FALSE	FALSE
YBL071C-B	2	0.0308219	0.879451	-0.311523	0.121267	-0.342345	0.284846	0.0550035	0.931131	0.0304793	0.92982	-0.432341	0.508618	-0.194704	0.562705	-0.0247892	0.977937	-0.155092	0.780374	0.0584885	0.877279	-0.0867434	0.866884	0.210523	0.722565	0.209055	0.748003	-0.712321	0.0264986	-0.0535966	0.947073	-0.801456	0.0150659	-0.52635	0.384193	FALSE	FALSE	FALSE	FALSE	FALSE	FALSE	FALSE	FALSE
YBL071W-A	2	-0.316454	0.157949	-0.853928	0.00119783	-0.537474	0.145319	-0.622252	0.144866	-0.0684944	0.833482	-0.793558	0.096644	-0.871763	0.00676216	-0.231561	0.510529	-0.375323	0.219716	0.709618	0.00266562	0.178108	0.572527	0.609825	0.134006	0.631505	0.14337	-0.937765	0.00327251	-0.00565578	0.992569	-1.49609	7.84109e-05	-0.139014	0.821299	FALSE	FALSE	FALSE	FALSE	FALSE	FALSE	FALSE	FALSE
YBL072C	2	-0.272431	0.08776	-0.481226	0.00671685	-0.208795	0.441565	-0.283846	0.552695	-0.245984	0.417091	-0.521704	0.32844	-0.425568	0.170305	-0.0352216	0.944867	-0.168942	0.639735	0.234338	0.298484	-0.118134	0.731144	0.122977	0.817067	0.106074	0.866856	-0.0809879	0.815226	-0.478005	0.323276	-0.970511	0.0037702	0.122018	0.853832	FALSE	FALSE	FALSE	FALSE	FALSE	FALSE	FALSE	FALSE
YBL074C	2	0.27444	0.0542444	0.200102	0.172748	-0.0743381	0.785491	0.271784	0.472053	0.294231	0.636061	0.13885	0.79312	0.271943	0.685854	0.217923	0.461045	0.151513	0.602314	0.475736	0.0119158	0.487337	0.0332697	0.515016	0.142767	-0.0456761	0.937608	-0.26369	0.696368	0.52512	0.154082	2.56	0.00148167	0.143099	0.77986	FALSE	FALSE	FALSE	FALSE	FALSE	TRUE	TRUE	FALSE
YBL075C	2	-2.67376	0.000314293	-2.54947	0.000737332	0.124289	0.920783	-2.60284	0.0686901	-2.71363	0.000523715	-2.05114	0.229283	-2.86453	0.000428289	-0.668782	0.302382	-0.613658	0.282971	-2.14554	6.88625e-05	-0.629831	0.253015	-3.40859	0.014304	-1.25591	0.379515	-3.07126	0.000118053	-4.1624	0.00914249	-3.03645	0.000183931	-2.34724	0.154345	FALSE	FALSE	FALSE	FALSE	FALSE	FALSE	FALSE	FALSE
YBL076C	2	-1.01171	0.0452563	-1.75554	0.00307966	-0.743832	0.381874	-1.04744	0.553018	-0.967579	0.146646	-1.29721	0.546457	-2.08937	0.00731493	-0.330271	0.770484	-0.717737	0.438129	-1.03159	0.135675	-0.443456	0.631011	-2.29283	0.227072	-1.71665	0.428373	-1.85146	0.00837753	-1.80227	0.392795	-1.99761	0.00757337	-2.45244	0.219154	FALSE	FALSE	FALSE	FALSE	FALSE	FALSE	FALSE	FALSE
YBL078C	2	-1.17303	0.00928347	0.143664	0.74589	1.3167	0.0579252	-0.901192	0.135028	-1.35589	0.00539767	0.0467672	0.958286	0.241203	0.602548	-0.24344	0.553552	0.147018	0.730878	-0.0910433	0.747971	-0.0712533	0.860039	-0.186197	0.780745	0.637661	0.293748	0.225074	0.614541	-0.283735	0.690089	0.178209	0.683666	-0.145771	0.860606	FALSE	FALSE	FALSE	TRUE	TRUE	FALSE	FALSE	FALSE
YBL079W	2	-2.84207	0.000589926	-1.23447	0.0782253	1.6076	0.166498	-2.7004	0.126642	-2.89083	0.00925977	-2.71451	0.181317	-0.3535	0.73862	-0.4879	0.818976	-0.479207	0.798461	-0.207958	0.884887	-0.322516	0.860032	-0.861648	0.674826	-3.29638	0.0691268	-0.666261	0.505219	-0.860814	0.65099	-0.84758	0.405609	-1.14761	0.650201	FALSE	FALSE	FALSE	TRUE	TRUE	FALSE	FALSE	FALSE
YBL080C	2	0.907447	2.48206e-05	0.539328	0.00289494	-0.368119	0.157241	0.840431	0.0403891	0.975073	0.000289351	0.564063	0.239182	0.547435	0.0189548	0.413461	0.266966	0.417581	0.216734	0.423389	0.0812447	0.449125	0.150334	0.555918	0.168317	-0.216417	0.665478	0.679279	0.00429112	0.392418	0.383848	0.553316	0.0145494	0.620547	0.15824	FALSE	FALSE	FALSE	FALSE	FALSE	FALSE	FALSE	FALSE
YBL081W	2	0.437707	0.138797	0.3911	0.192618	-0.0466071	0.94099	0.405466	0.426733	0.476187	0.156766	0.427318	0.48167	0.390501	0.254988	0.250375	0.608395	0.385852	0.345053	0.00921067	0.980611	0.103085	0.82695	0.170378	0.764066	0.0916455	0.896635	-0.169001	0.634433	0.0885054	0.897413	0.0766584	0.832444	-0.365733	0.541508	FALSE	FALSE	FALSE	FALSE	FALSE	FALSE	FALSE	FALSE
YBL085W	2	0.0688976	0.784043	-0.0446181	0.870618	-0.113516	0.808613	0.259024	0.574021	-0.0561069	0.868778	0.0861783	0.902271	-0.114254	0.738386	0.0462696	0.931496	0.122167	0.785307	-0.0939876	0.737886	0.0404344	0.921306	-0.388748	0.382048	0.143017	0.804947	-0.0422599	0.904682	0.365937	0.440737	0.333635	0.268227	0.85124	0.0580083	FALSE	FALSE	FALSE	FALSE	FALSE	FALSE	FALSE	FALSE
YBL086C	2	-0.244948	0.606477	0.408091	0.413254	0.653039	0.412619	0.0240208	0.98844	-0.418674	0.438011	0.527671	0.763913	0.340498	0.578727	0.0479952	0.970525	0.402353	0.615267	0.513028	0.307501	-0.482303	0.498001	0.405294	0.767341	-2.72054	0.0501291	-0.156725	0.795282	-0.5516	0.706503	0.290577	0.603152	-1.63435	0.242499	FALSE	FALSE	FALSE	FALSE	FALSE	FALSE	FALSE	FALSE
YBL087C	2	-0.576578	0.126106	-0.0585241	0.889568	0.518054	0.4124	-0.383148	0.471753	-0.704286	0.099732	0.0473447	0.950995	-0.112327	0.811989	-0.024533	0.971182	0.0594744	0.913978	0.104056	0.72942	0.157572	0.694057	0.0123749	0.986485	0.396158	0.468573	0.00984359	0.983334	0.0880544	0.90124	-0.143912	0.740859	0.824587	0.110622	FALSE	FALSE	FALSE	FALSE	FALSE	FALSE	FALSE	FALSE
YBL089W	2	0.179574	0.146021	0.366832	0.00734972	0.187258	0.369428	0.267512	0.570035	0.132195	0.544957	0.445847	0.402128	0.33478	0.127871	0.138954	0.674989	0.268665	0.32697	0.750686	0.000680813	0.602384	0.0136597	0.79521	0.0603597	0.15658	0.793755	0.169813	0.445296	-0.193995	0.729589	-0.590608	0.00947078	0.0478236	0.944815	FALSE	FALSE	FALSE	FALSE	FALSE	FALSE	FALSE	FALSE
YBL090W	2	0.0151888	0.906945	0.1	0.43524	0.0848114	0.708281	0.0686792	0.893229	-0.00701725	0.975687	0.132431	0.832986	0.102315	0.638909	0.174694	0.597137	0.128633	0.703489	0.224919	0.263464	0.0765678	0.812496	0.29937	0.492875	-0.248155	0.607285	0.170206	0.410663	0.215683	0.662609	0.409007	0.0404701	-0.420635	0.384843	FALSE	FALSE	FALSE	FALSE	FALSE	FALSE	FALSE	FALSE
YBL091C	2	0.323906	0.0966992	0.398497	0.0509022	0.0745913	0.845498	0.182675	0.776664	0.442363	0.0525266	0.238871	0.767089	0.541269	0.0241057	0.142743	0.805047	0.375229	0.370715	0.339626	0.256804	-0.240955	0.577713	0.511718	0.371546	-0.441623	0.479776	0.462435	0.04475	-0.196324	0.792397	-0.0714058	0.770539	-0.342893	0.6377	FALSE	FALSE	FALSE	FALSE	FALSE	FALSE	FALSE	FALSE
YBL091C-A	2	-0.79121	0.00728694	-0.666159	0.0222515	0.125051	0.814243	-0.90027	0.115084	-0.68928	0.119113	-0.727883	0.28371	-0.594979	0.182816	-0.297969	0.513832	-0.373529	0.348574	-0.844577	0.00596076	-0.328191	0.384131	-1.0852	0.0524841	-0.186172	0.808457	-0.323499	0.467721	-0.513662	0.417133	0.696014	0.117486	-0.251465	0.75171	FALSE	FALSE	FALSE	FALSE	FALSE	FALSE	FALSE	FALSE
YBL092W	2	0.615295	0.000820303	0.132615	0.427394	-0.482681	0.0708061	0.519691	0.154997	0.703354	0.00217804	7.66268e-05	0.999768	0.255888	0.232379	0.40383	0.260084	0.193766	0.601061	0.343339	0.145871	0.108099	0.767737	0.320239	0.404291	0.402715	0.307738	0.0322131	0.892209	0.206598	0.637961	-0.446285	0.0331552	0.761415	0.0449426	FALSE	FALSE	FALSE	FALSE	FALSE	FALSE	FALSE	FALSE
YBL093C	2	-0.408856	0.0568095	-0.440236	0.0506366	-0.0313805	0.94681	-0.52154	0.27418	-0.310197	0.273601	-0.568914	0.309696	-0.319415	0.282051	-0.0522468	0.93279	-0.172602	0.724025	0.556237	0.0515484	0.112404	0.807989	0.688917	0.128423	0.32612	0.534982	-0.98928	0.00189075	-0.33732	0.544576	-2.19061	2.02423e-06	-0.266681	0.665374	FALSE	FALSE	FALSE	FALSE	FALSE	FALSE	FALSE	FALSE
YBL102W	2	0.0555734	0.747247	0.58796	0.00204846	0.532386	0.0555753	0.158359	0.737568	-0.00325901	0.990313	0.521908	0.289392	0.662437	0.013109	0.172066	0.690371	0.352092	0.320605	0.713001	0.00745015	0.0192863	0.966119	0.799979	0.0472876	0.0828546	0.891472	0.602734	0.0203846	0.473181	0.278539	0.420831	0.0885887	0.385949	0.435041	FALSE	FALSE	FALSE	FALSE	FALSE	FALSE	FALSE	TRUE
YBL103C	2	0.247979	0.313437	0.349272	0.165954	0.101292	0.834896	0.42736	0.587887	0.130834	0.702934	0.311652	0.773108	0.400844	0.225313	0.256239	0.715635	0.153997	0.8397	0.384325	0.36824	-0.0273638	0.971108	0.29799	0.734328	-0.834443	0.306326	0.683967	0.0391787	0.223567	0.816117	0.0477929	0.896246	-0.15482	0.887569	FALSE	FALSE	FALSE	FALSE	FALSE	FALSE	FALSE	FALSE
YBL104C	2	-0.986742	0.000192866	0.162328	0.462173	1.14907	0.00440289	-0.942168	0.167668	-1.00305	0.00317293	0.317357	0.743671	0.0730685	0.829813	-0.179486	0.691118	0.0699329	0.89184	-0.240293	0.383014	0.232435	0.534714	-0.795494	0.242874	-0.522925	0.552541	-1.59182	4.99629e-05	-0.398599	0.622257	-1.38884	0.000237908	-0.281006	0.768047	FALSE	FALSE	FALSE	FALSE	FALSE	FALSE	FALSE	FALSE
YBL105C	2	-3.4657	9.79608e-05	-2.36691	0.00243726	1.09879	0.331822	-3.71882	0.0658047	-3.37615	0.000159797	-1.66688	0.463615	-2.85169	0.000798929	-0.8781	0.434768	-0.851576	0.384618	-1.64719	0.0392946	-0.431572	0.684353	-3.03731	0.152505	-3.79487	0.0587034	-2.68609	0.000591583	-3.44052	0.145462	-2.77402	0.000761505	-4.70534	0.0298309	FALSE	FALSE	FALSE	FALSE	FALSE	FALSE	FALSE	FALSE
YBL106C	2	-1.70123	0.0235351	-1.11206	0.122644	0.589165	0.642064	-2.36727	0.217682	-1.22167	0.193735	-0.94914	0.707488	-1.21914	0.205832	-1.21328	0.218373	-0.630827	0.490245	-0.798146	0.229784	-0.0334875	0.978228	-0.735259	0.715206	-2.91337	0.244855	-3.90116	0.000885284	-1.16553	0.614272	-2.14596	0.0334179	-1.71776	0.442548	FALSE	TRUE	FALSE	TRUE	FALSE	FALSE	FALSE	FALSE
YBL107C	2	0.347288	0.0378166	-0.451093	0.0112154	-0.798382	0.00786981	0.18463	0.61198	0.484092	0.042418	-0.388213	0.330205	-0.471156	0.0546382	0.184105	0.563897	-0.121347	0.709504	0.219395	0.256804	0.190858	0.467471	0.356163	0.292566	0.0906123	0.846218	0.36807	0.118493	0.205186	0.607447	0.29687	0.204468	0.0989247	0.84184	TRUE	FALSE	FALSE	FALSE	FALSE	FALSE	FALSE	FALSE
YBR001C	2	1.02978	0.0020744	0.517926	0.0935074	-0.511856	0.298987	1.00297	0.0491169	1.06959	0.016531	0.394235	0.555598	0.635292	0.143883	0.607368	0.221126	0.277358	0.584929	0.401168	0.221207	-0.0721005	0.895974	0.692566	0.16292	-0.604221	0.270396	0.300991	0.490892	0.180545	0.787651	1.07081	0.0139473	0.629186	0.266942	FALSE	FALSE	FALSE	FALSE	FALSE	FALSE	FALSE	FALSE
YBR002C	2	1.07189	0.000432161	0.861543	0.00298637	-0.210351	0.641947	0.906773	0.0423207	1.20612	0.00106579	0.687093	0.175756	1.01332	0.00446092	0.485083	0.308981	0.502682	0.229312	0.915257	0.00439869	0.608015	0.123692	1.13428	0.00848591	0.753067	0.0869337	0.527584	0.0999089	0.438366	0.345665	0.353615	0.266333	0.226682	0.702816	FALSE	FALSE	FALSE	FALSE	FALSE	FALSE	FALSE	FALSE
YBR003W	2	0.125034	0.438672	0.666223	0.000656278	0.541189	0.0472924	0.255815	0.600744	0.0457539	0.864132	0.451089	0.416507	0.848177	0.00222042	0.135759	0.783147	0.328168	0.384242	0.632013	0.0188735	0.251393	0.49857	0.624475	0.156939	0.293427	0.579592	0.590158	0.0188106	0.197621	0.730635	0.273065	0.258124	0.219814	0.727836	FALSE	FALSE	FALSE	FALSE	FALSE	FALSE	FALSE	FALSE
YBR005W	2	0.205728	0.34978	-0.205273	0.36577	-0.411001	0.256673	0.00780551	0.991787	0.378292	0.239245	-0.224757	0.77458	-0.16425	0.637143	-0.0277677	0.972398	0.0184701	0.973812	0.303771	0.348322	-0.24244	0.591285	0.385528	0.504238	0.642481	0.253188	0.102875	0.775473	0.076183	0.923907	-0.970208	0.00536091	-1.43604	0.0107492	FALSE	FALSE	FALSE	FALSE	FALSE	FALSE	FALSE	FALSE
YBR006W	2	1.41263	0.00889374	-0.0580588	0.929151	-1.47069	0.0866445			1.28681	0.00621789			-0.496166	0.270248													1.20231	0.00919484			0.439345	0.312019			FALSE	FALSE	FALSE	FALSE	FALSE	FALSE	FALSE	FALSE
YBR007C	2	0.917085	0.000109406	0.454839	0.0220337	-0.462246	0.133371	0.784499	0.0962692	1.02658	0.00260334	0.43869	0.436092	0.492653	0.121391	0.512255	0.237314	0.29039	0.481151	0.00690864	0.98519	-0.211791	0.600532	-0.198347	0.708805	0.233869	0.680522	0.0796746	0.823326	0.398982	0.433503	-0.0843959	0.806358	0.0686946	0.920025	FALSE	FALSE	FALSE	FALSE	FALSE	FALSE	FALSE	FALSE
YBR009C	2	-0.228757	0.344365	-1.38684	3.53166e-05	-1.15808	0.00871481	-0.706993	0.180966	0.147219	0.626714	-1.4915	0.0102972	-1.28611	0.000379714	-0.286007	0.522836	-0.581881	0.128091	-0.210896	0.465109	-0.443209	0.223921	0.0456301	0.949754	0.364084	0.53882	-1.32593	0.000190383	-0.707498	0.211038	-1.51994	6.31958e-05	-1.14018	0.0388989	TRUE	FALSE	FALSE	FALSE	FALSE	FALSE	FALSE	FALSE
YBR010W	2	-0.1534	0.35767	-0.906106	6.45663e-05	-0.752707	0.0124242	-0.366446	0.376879	0.0201633	0.927666	-1.05105	0.0188655	-0.775118	0.000988244	-0.184756	0.604096	-0.306851	0.303936	0.164227	0.459076	0.701442	0.00759855	0.3225	0.44337	0.0787421	0.894766	-1.01735	4.83146e-05	-0.237828	0.620847	-0.844273	0.000331619	-0.951586	0.0259363	TRUE	FALSE	FALSE	FALSE	FALSE	TRUE	FALSE	FALSE
YBR011C	2	0.937519	0.00197591	0.420368	0.143056	-0.517151	0.25138	0.78261	0.118324	1.06966	0.0144928	0.263013	0.722085	0.56323	0.203974	0.260618	0.65529	0.210842	0.717327	0.300847	0.39319	0.37419	0.437286	0.397912	0.446573	0.0338496	0.963068	0.194281	0.668636	0.231793	0.710619	0.658196	0.127175	0.100443	0.888138	FALSE	FALSE	FALSE	FALSE	FALSE	FALSE	FALSE	FALSE
YBR013C	2	0.229285	0.191523	-0.376175	0.044529	-0.60546	0.0441687	-0.000232848	0.999583	0.420288	0.173407	-0.33109	0.558485	-0.383384	0.234216	-0.132929	0.830923	-0.200032	0.707746	-0.0581282	0.878667	-0.211568	0.64943	0.200878	0.685096	0.0029826	0.996733	0.343769	0.281545	0.785107	0.0731031	0.22973	0.468984	-0.165165	0.788646	TRUE	FALSE	FALSE	FALSE	FALSE	FALSE	FALSE	FALSE
YBR015C	2							-0.344128	0.901864			1.09179	0.762908			0.455285	0.848968	0.877701	0.696985	-2.16351	0.177005	0.251146	0.911506	-2.4576	0.259049	-0.277821	0.937608			-0.201514	0.952119			-1.84905	0.497065	FALSE	FALSE	FALSE	FALSE	FALSE	FALSE	FALSE	FALSE
YBR016W	2	-1.00857	0.33617	-0.971098	0.331853	0.0374745	0.987131	-0.605616	0.752599	-1.38116	0.292996	-0.531456	0.827151	-1.32313	0.278139	0.176032	0.89659	-0.0910786	0.944537	-0.947175	0.187191	0.456563	0.616378	-2.26702	0.195102	0.588362	0.788707	-1.0403	0.315012	-1.11946	0.543833	-1.75102	0.100704	-0.405681	0.861486	FALSE	FALSE	FALSE	FALSE	FALSE	FALSE	FALSE	FALSE
YBR018C	2	0.314788	0.535119	-0.400227	0.4732	-0.715015	0.412619	0.357516	0.81069	0.300164	0.638982	-0.0568767	0.978513	-0.590318	0.382319	0.357332	0.662987	0.0194743	0.981598	0.125608	0.826363	0.360387	0.59594	0.15739	0.920676	0.480562	0.76739	0.811218	0.200295	0.136848	0.942553	1.88413	0.00525788	-0.430569	0.850889	FALSE	FALSE	FALSE	FALSE	FALSE	TRUE	FALSE	FALSE
YBR020W	2	0.462183	0.0175174	0.582798	0.00553322	0.120615	0.732082	0.398184	0.41635	0.526113	0.0113589	0.528234	0.360176	0.646722	0.00388982	0.305522	0.46163	0.481774	0.175085	0.0771647	0.796389	0.102127	0.807989	0.0868328	0.882835	-0.310056	0.591172	0.324027	0.10444	0.0802661	0.908105	0.157287	0.430236	0.259849	0.683157	FALSE	FALSE	FALSE	FALSE	FALSE	FALSE	FALSE	FALSE
YBR021W	2	-0.782113	0.0252233	-0.266237	0.436775	0.515876	0.355781	-0.599801	0.29168	-0.906931	0.0326221	0.102199	0.90839	-0.518128	0.208507	-0.303443	0.581663	0.041427	0.95169	-0.735583	0.035329	0.152926	0.771809	-1.12737	0.0368748	-0.99413	0.0770699	-1.43783	0.00151515	0.129279	0.869795	-1.99322	0.000131968	-0.566148	0.366583	FALSE	FALSE	FALSE	FALSE	FALSE	FALSE	FALSE	FALSE
YBR022W	2	0.124572	0.518534	0.109353	0.596778	-0.0152187	0.97344	-0.0125542	0.98721	0.243744	0.342255	0.0519571	0.954896	0.177669	0.523862	-0.115773	0.82876	0.0631893	0.908493	0.217715	0.438451	0.1197	0.783068	0.263391	0.693679	-0.475755	0.479949	0.3188	0.21684	0.476105	0.466527	-0.175374	0.509968	-0.733161	0.294938	FALSE	FALSE	FALSE	FALSE	FALSE	FALSE	FALSE	FALSE
YBR024W	2	0.561927	0.000942029	0.590125	0.000816068	0.0281976	0.926509	0.519174	0.272546	0.611346	0.0105814	0.654429	0.227538	0.568898	0.0180929	0.374439	0.34541	0.439132	0.207529	0.482812	0.0548127	0.266284	0.439676	0.467385	0.327691	0.273668	0.636526	0.596802	0.011848	0.390987	0.449231	0.704164	0.00414018	0.0701154	0.918527	FALSE	FALSE	FALSE	FALSE	FALSE	FALSE	FALSE	FALSE
YBR025C	2	0.259392	0.532695	0.264933	0.513025	0.00554151	0.995889	0.170286	0.869638	0.337044	0.51295	0.251877	0.832986	0.301669	0.556338	0.0660786	0.936791	0.219405	0.732879	-0.305005	0.430502	0.328847	0.529503	-0.0651052	0.951943	0.0346915	0.978485	0.190616	0.717456	0.385923	0.686832	-0.252059	0.621612	-0.841994	0.363319	FALSE	FALSE	FALSE	FALSE	FALSE	FALSE	FALSE	FALSE
YBR026C	2	0.514405	0.0284949	0.475455	0.0506278	-0.0389506	0.935422	0.685281	0.261281	0.404063	0.216296	0.520143	0.495246	0.468002	0.17246	0.338191	0.574237	0.475923	0.351584	-0.204296	0.616223	-0.106368	0.858666	0.0615301	0.943437	0.435456	0.532131	0.594151	0.0718633	-0.192541	0.809945	-0.181121	0.601667	0.846034	0.204877	FALSE	FALSE	FALSE	FALSE	FALSE	FALSE	FALSE	FALSE
YBR028C	2	0.249616	0.46806	0.223551	0.527061	-0.0260655	0.973815	0.287814	0.610827	0.236892	0.572216	0.312646	0.663256	0.183729	0.676246	0.202055	0.70519	0.328388	0.466773	0.271749	0.398509	-0.227976	0.608326	0.332061	0.556312	0.366382	0.52052	0.895782	0.0279903	-0.400296	0.488358	0.0180317	0.96932	-0.245688	0.727727	FALSE	FALSE	FALSE	FALSE	FALSE	FALSE	FALSE	FALSE
YBR029C	2	1.37046	1.93927e-07	0.220164	0.149735	-1.1503	0.000456589	1.42304	0.000575353	1.34893	0.00367515	0.29835	0.567483	0.188862	0.684955	0.916322	0.0265213	0.331253	0.245546	0.843665	0.000365877	0.456642	0.0856256	0.95531	0.0135051	-0.118227	0.827652	0.406526	0.343911	0.346263	0.432591	-0.539377	0.239041	0.90458	0.0323453	FALSE	FALSE	FALSE	FALSE	FALSE	FALSE	FALSE	FALSE
YBR030W	2	0.370333	0.0363254	0.905408	8.53393e-05	0.535075	0.0663223	0.364781	0.36399	0.392049	0.0664942	0.876165	0.0455106	0.952118	0.00031648	0.336576	0.302382	0.773196	0.0121038	0.41244	0.0497944	0.366745	0.169781	0.639715	0.0915261	0.386436	0.3644	0.656105	0.00424827	0.478149	0.24347	0.854973	0.000486313	0.515983	0.244948	FALSE	FALSE	FALSE	FALSE	FALSE	FALSE	FALSE	FALSE
YBR031W	2	0.234312	0.14217	0.425044	0.0150799	0.190732	0.490363	0.21328	0.700668	0.26755	0.530016	0.361437	0.587413	0.497777	0.250261	0.154188	0.743325	0.344977	0.35661	0.263362	0.329196	0.246088	0.505055	0.494169	0.340409	-0.080922	0.914905	0.137302	0.776662	0.307812	0.603729	0.728586	0.0952259	0.00900357	0.989353	FALSE	FALSE	FALSE	FALSE	FALSE	FALSE	FALSE	FALSE
YBR034C	2	0.625648	0.357471	-0.0909318	0.916552	-0.71658	0.566045	0.0063486	0.996769	1.14885	0.203944	-0.961417	0.714909	0.313528	0.751006	0.0374806	0.989699	0.284253	0.879015	-1.97311	0.125039	-0.022837	0.986258	0.204203	0.909134	0.946276	0.628578	-1.6802	0.0760347	0.635323	0.780513	-0.813754	0.431426	0.908464	0.621108	FALSE	FALSE	FALSE	FALSE	FALSE	FALSE	FALSE	FALSE
YBR035C	2	-1.7966	1.16998e-05	-1.41501	0.000131386	0.381593	0.428392	-1.55951	0.0183005	-1.95188	0.0141293	-0.91008	0.21641	-1.76293	0.0253404	-0.552339	0.2872	-0.251787	0.638819	-1.60489	0.000118727	-0.651859	0.133355	-2.82327	8.3108e-05	-1.63939	0.0134877	-3.22634	0.000505347	-2.1673	0.00161821	-0.162217	0.871685	-1.64956	0.0139665	FALSE	FALSE	FALSE	FALSE	FALSE	FALSE	FALSE	FALSE
YBR036C	2	-0.305135	0.248838	0.393571	0.155819	0.698707	0.116526	-0.221336	0.683756	-0.349662	0.209869	0.265771	0.706106	0.512076	0.0784191	0.121825	0.818352	0.347153	0.365767	-0.110028	0.7187	0.620597	0.0690815	-0.230182	0.675444	0.254942	0.664305	-0.190603	0.510015	0.710255	0.145273	0.152882	0.596202	0.452883	0.429014	FALSE	FALSE	FALSE	FALSE	FALSE	FALSE	FALSE	FALSE
YBR037C	2	0.308897	0.15715	0.51255	0.0264079	0.203653	0.594016	0.26659	0.585202	0.357769	0.159761	0.550103	0.304076	0.510577	0.0511569	0.256564	0.49725	0.374541	0.248225	0.762723	0.00267112	0.333042	0.283029	0.780833	0.071951	-0.0960988	0.883682	0.186173	0.477501	0.171868	0.766808	-0.317186	0.207076	0.513854	0.310612	FALSE	FALSE	FALSE	FALSE	FALSE	FALSE	FALSE	FALSE
YBR038W	2	0.909393	0.000558393	0.551279	0.0230265	-0.358115	0.341045	0.996802	0.0654248	0.862564	0.00852894	0.720146	0.260949	0.451138	0.163353	0.438406	0.308981	0.473763	0.219558	0.846868	0.00421726	0.402542	0.270595	1.02193	0.0538061	0.0534385	0.948868	0.515393	0.0977047	1.01872	0.0641657	0.8736	0.00813816	0.204925	0.78853	FALSE	FALSE	FALSE	FALSE	FALSE	FALSE	FALSE	FALSE
YBR039W	2	0.275598	0.0390894	0.660974	0.000113746	0.385376	0.0795699	0.336277	0.457612	0.24818	0.176754	0.725613	0.140388	0.639392	0.0025286	0.233918	0.517426	0.381324	0.222737	0.479623	0.0356968	-0.12202	0.725944	0.469338	0.283255	0.38322	0.432857	0.294244	0.11371	0.762528	0.0870535	-0.655651	0.0016768	0.00269584	0.994955	FALSE	FALSE	FALSE	FALSE	FALSE	FALSE	FALSE	FALSE
YBR040W	2	-0.480963	0.000388733	0.112585	0.338483	0.593548	0.00533613	-0.44209	0.157986	-0.492101	0.00261783	-0.0184319	0.969241	0.235388	0.123164	-0.170327	0.627124	0.114299	0.756229	-0.16251	0.457282	-0.1266	0.681793	-0.0937199	0.797093	-0.272892	0.432269	0.315843	0.0363973	-0.132548	0.736376	0.224784	0.121581	0.353448	0.320137	FALSE	FALSE	FALSE	FALSE	FALSE	FALSE	FALSE	FALSE
YBR041W	2	-0.313056	0.107212	-0.259299	0.192007	0.053757	0.890151	-0.52506	0.266119	-0.139105	0.611044	-0.0177213	0.980055	-0.412425	0.127616	-0.0261502	0.965803	0.0190937	0.968982	-0.443188	0.0756809	-0.279194	0.400629	-1.06401	0.0192695	-1.35371	0.00706137	-1.1681	0.000222434	-0.697281	0.138899	-1.86174	3.53208e-06	-0.514521	0.332023	FALSE	FALSE	FALSE	FALSE	FALSE	FALSE	FALSE	FALSE
YBR043C	2	1.02319	0.000891845	1.24577	0.000268333	0.222583	0.640888	0.960981	0.0199889	1.08514	0.00103891	1.19232	0.00764235	1.31076	0.000326572	0.355002	0.44282	0.846923	0.0371396	1.10256	0.000742314	0.789979	0.0273771	1.17188	0.00324879	0.696357	0.0882044	0.626083	0.0324513	0.403391	0.349989	0.872501	0.00416329	1.02548	0.0147198	FALSE	FALSE	FALSE	FALSE	FALSE	FALSE	FALSE	FALSE
YBR044C	2	0.913908	0.015949	0.799409	0.0277402	-0.114499	0.869384	1.07299	0.0305631	0.806964	0.0707938	0.971832	0.0614599	0.698034	0.103932	0.829972	0.0990548	0.743807	0.0426267	0.905886	0.0017562	0.628682	0.0607911	1.31581	0.00441255	1.23351	0.0109836	0.714303	0.0885746	0.942125	0.0500952	0.811468	0.0542749	0.252236	0.692918	FALSE	FALSE	FALSE	FALSE	FALSE	FALSE	FALSE	FALSE
YBR045C	2	-3.19136	1.21863e-07	-3.15542	1.60253e-07	0.0359356	0.960008	-3.51633	2.22571e-05	-2.97715	3.73249e-07	-2.83081	0.000327569	-3.36329	8.37248e-08	-0.828597	0.124844	-0.751911	0.105401	-2.12198	7.54047e-06	-0.619735	0.158036	-4.48287	6.1794e-07	-2.49078	0.00106433	-3.66643	1.16079e-08	-2.14014	0.00271906	-3.2665	1.08134e-07	-2.1237	0.00296995	FALSE	FALSE	FALSE	FALSE	FALSE	FALSE	FALSE	FALSE
YBR046C	2	0.445095	0.0106247	0.182953	0.289874	-0.262142	0.345303	0.366243	0.329535	0.521345	0.0165153	0.209697	0.695455	0.189638	0.396203	0.258289	0.489518	0.264128	0.439403	0.275249	0.239868	0.124136	0.729452	0.0993979	0.822636	0.279227	0.500833	0.532217	0.0149985	0.494243	0.19711	0.842118	0.000525117	0.448274	0.283447	FALSE	FALSE	FALSE	FALSE	FALSE	FALSE	FALSE	FALSE
YBR047W	2	0.894288	0.000286922	0.725751	0.0023608	-0.168538	0.644972	0.972142	0.00952272	0.854222	0.00227529	0.679845	0.104091	0.785781	0.00581417	0.545687	0.19214	0.456245	0.233648	0.337857	0.230543	0.243826	0.533824	0.358226	0.352825	0.511512	0.17767	0.136757	0.612639	0.475729	0.214169	-0.0292656	0.917682	-0.103783	0.850425	FALSE	FALSE	FALSE	FALSE	FALSE	FALSE	FALSE	FALSE
YBR048W	2	-0.510948	0.0358981	-0.918324	0.00120395	-0.407376	0.305695	-0.734774	0.0986006	-0.326065	0.280173	-0.68033	0.182103	-1.0698	0.00229121	-0.299003	0.46239	-0.261955	0.477955	-0.733234	0.00637491	-0.234229	0.508841	-1.47725	0.000915361	-0.378833	0.437387	-2.36826	8.28426e-07	-1.18813	0.00832451	-2.25367	2.59127e-06	-0.620381	0.198462	FALSE	TRUE	FALSE	FALSE	FALSE	FALSE	FALSE	FALSE
YBR049C	2	-1.60224	0.000157404	-1.28346	0.00151288	0.318781	0.592654	-1.67039	0.00269796	-1.53816	0.00131179	-0.370008	0.598903	-1.95852	0.000252407	-0.451464	0.237314	0.0993622	0.830121	-1.62588	3.73561e-06	-0.481548	0.139971	-2.71706	6.94626e-06	-1.82174	0.00156983	-2.95401	3.01687e-06	-1.47019	0.00657216	-1.39244	0.00347264	-2.13256	0.00030146	FALSE	FALSE	FALSE	FALSE	FALSE	FALSE	FALSE	FALSE
YBR050C	2	0.505694	0.0105725	0.32555	0.0929573	-0.180144	0.580266	0.384005	0.343743	0.614718	0.0253545	0.284127	0.593391	0.382063	0.163353	0.216973	0.591694	0.243578	0.505588	0.0424446	0.886593	0.237869	0.484021	0.0856254	0.863003	0.619743	0.125163	0.331721	0.215882	0.250604	0.59633	-0.200296	0.465552	0.333433	0.489986	FALSE	FALSE	FALSE	FALSE	FALSE	FALSE	FALSE	FALSE
YBR052C	2	-0.0337458	0.929269	0.318861	0.369173	0.352607	0.560652	-0.0576419	0.928922	0.00305237	0.99551	0.22929	0.749514	0.412784	0.362749	0.0678499	0.894289	0.183363	0.647438	0.244274	0.326553	-0.0575204	0.889684	0.296446	0.585623	0.217887	0.724722	0.186467	0.691646	-0.120026	0.863078	0.216408	0.628447	0.197795	0.779639	FALSE	FALSE	FALSE	FALSE	FALSE	FALSE	FALSE	FALSE
YBR053C	2	0.471778	0.0512382	0.470028	0.0642228	-0.00175068	0.998094	0.530401	0.211311	0.445891	0.116973	0.533561	0.289392	0.448944	0.133801	0.391577	0.293668	0.405414	0.223373	0.258277	0.287315	0.0233198	0.954863	0.270526	0.555588	0.775436	0.0713282	0.338601	0.23974	0.392444	0.39222	0.308916	0.272366	0.547594	0.238247	FALSE	FALSE	FALSE	FALSE	FALSE	FALSE	FALSE	FALSE
YBR055C	2	0.296499	0.0562663	0.596503	0.00114729	0.300003	0.238454	0.435779	0.175394	0.210555	0.403915	0.768881	0.0307506	0.493382	0.0602233	0.208299	0.518073	0.477591	0.0829109	0.551523	0.00849684	0.318462	0.221216	0.590223	0.0579416	0.284995	0.429625	0.678395	0.0100096	0.615405	0.056625	1.52089	1.12961e-05	0.761263	0.0217614	FALSE	FALSE	FALSE	FALSE	FALSE	TRUE	FALSE	FALSE
YBR056W	2	1.12354	0.00506825	0.595	0.126541	-0.528543	0.398658	0.988086	0.0614703	1.23737	0.00446198	0.512838	0.436092	0.677412	0.108567	0.670557	0.187009	0.351246	0.47457	-0.146579	0.694048	0.284972	0.540081	-0.176163	0.771043	0.0256194	0.972533	0.469517	0.237781	0.355975	0.560344	0.456407	0.243475	0.835412	0.123588	FALSE	FALSE	FALSE	FALSE	FALSE	FALSE	FALSE	FALSE
YBR056W-A	2	-0.700622	0.451571	-0.435553	0.581099	0.26507	0.872777	-1.02	0.603809	-0.454422	0.697389	-0.520526	0.822051	-0.347747	0.713642	-0.214726	0.870669	-0.537508	0.580154	-1.82289	0.0118609	-1.25988	0.149634	-3.14258	0.0816114	-0.566458	0.776325	-1.37263	0.120387	-0.643942	0.750162	-0.826187	0.343164	-2.66734	0.162447	FALSE	FALSE	FALSE	FALSE	FALSE	FALSE	FALSE	FALSE
YBR057C	2	-0.350893	0.474459	-0.0282396	0.962072	0.322654	0.727287			-0.562178	0.154377			-0.236433	0.596555													0.369943	0.355464			1.12458	0.00785731			FALSE	FALSE	FALSE	FALSE	FALSE	TRUE	FALSE	FALSE
YBR058C-A	2	1.19713	0.000837246	-0.428126	0.178307	-1.62526	0.00510229	1.19552	0.202149	1.21636	0.0392101	-0.472778	0.723836	-0.367583	0.556004	-0.226259	0.898098	-0.259792	0.86678	0.398971	0.666981	0.728965	0.591022	0.799295	0.439063	-0.326883	0.813414	0.26524	0.687427	0.610914	0.598312	0.237783	0.702812	1.12297	0.276261	FALSE	FALSE	FALSE	FALSE	FALSE	FALSE	FALSE	FALSE
YBR059C	2	-0.610899	0.213054	1.44907	0.00663577	2.05997	0.0169037	-0.672836	0.630667	-0.570277	0.287777	0.910113	0.600554	1.8103	0.00207988	-0.401383	0.638157	0.779746	0.265747	-0.269446	0.637337	-1.28174	0.0603069	-0.643231	0.654693	-0.865016	0.576177	-0.47981	0.351665	-1.181	0.448005	-1.70412	0.00412913	-0.037528	0.983665	FALSE	FALSE	FALSE	FALSE	FALSE	FALSE	FALSE	FALSE
YBR060C	2	-0.592528	0.0237545	-0.185676	0.486262	0.406852	0.336886	-0.225617	0.614437	-0.841401	0.00171068	0.0652985	0.923238	-0.339677	0.165487	0.00248731	0.996758	0.100731	0.829502	0.398576	0.10545	0.224731	0.521299	0.625524	0.114107	0.807518	0.05326	0.39016	0.100072	0.583134	0.164523	0.999276	0.000339334	0.355245	0.474133	FALSE	FALSE	FALSE	FALSE	FALSE	TRUE	FALSE	FALSE
YBR061C	2	0.199573	0.337619	0.0177292	0.939433	-0.181844	0.620713	0.229164	0.604552	0.194406	0.400047	0.124544	0.843232	-0.0340799	0.897027	0.206034	0.656208	0.0865743	0.864931	0.334548	0.215471	3.41815	6.7723e-11	0.402255	0.330238	0.074871	0.901089	0.183648	0.432137	-0.00432695	0.99461	-0.187063	0.412026	0.290037	0.569657	FALSE	FALSE	FALSE	FALSE	FALSE	TRUE	FALSE	FALSE
YBR063C	2	-0.350722	0.146445	-0.199968	0.418863	0.150754	0.738874	-0.342093	0.497765	-0.339799	0.276778	-0.241055	0.723665	-0.144322	0.667475	-0.193861	0.65529	-0.0307755	0.95217	-0.274602	0.292746	-0.215666	0.549594	-0.703804	0.129458	-0.295378	0.587861	-0.693231	0.0278673	-0.170817	0.780265	-0.453709	0.13883	-0.267242	0.669385	FALSE	FALSE	FALSE	FALSE	FALSE	FALSE	FALSE	FALSE
YBR065C	2	-0.15384	0.470083	0.761808	0.00180114	0.915649	0.0144131	0.00795463	0.990798	-0.259422	0.310553	0.659052	0.257708	0.859679	0.00272206	0.156158	0.724066	0.480396	0.170157	-0.0433152	0.888065	0.2181	0.539928	-0.398057	0.441159	-0.128658	0.853424	-1.09449	0.000287373	-0.981631	0.0526855	-1.45448	2.46621e-05	-0.0564894	0.940808	FALSE	FALSE	FALSE	FALSE	FALSE	FALSE	FALSE	FALSE
YBR066C	2	0.753471	6.58311e-05	0.989274	5.94969e-06	0.235803	0.331788	0.683766	0.0630593	0.822156	0.0028507	0.914235	0.0230281	1.0703	0.000451511	0.419842	0.259701	0.483867	0.146285	0.783503	0.00277961	0.23077	0.495207	0.900208	0.0115898	0.589999	0.114709	0.56114	0.0307551	0.28003	0.507046	1.11257	0.00020034	0.741352	0.053077	FALSE	FALSE	FALSE	FALSE	FALSE	FALSE	FALSE	FALSE
YBR067C	2	0.0944851	0.566882	-0.182479	0.275933	-0.276964	0.304868	0.0857881	0.865905	0.118125	0.592537	-0.250748	0.66368	-0.106711	0.647557	0.0496103	0.923858	-0.0370349	0.940659	0.0604207	0.828793	0.063275	0.870403	-0.000156725	0.999544	-0.0311998	0.959967	0.142811	0.519658	0.0575145	0.924878	0.0456761	0.845427	-0.412178	0.390106	FALSE	FALSE	FALSE	FALSE	FALSE	FALSE	FALSE	FALSE
YBR068C	2	0.116125	0.804279	-0.198799	0.668097	-0.314923	0.696114	0.338426	0.794691	-0.0416212	0.953572	-0.61507	0.695082	0.113132	0.868453	0.173204	0.862677	-0.27625	0.751354	-0.0841991	0.888637	-0.126308	0.880607	-0.082773	0.955393	-0.357244	0.807597	0.130895	0.852093	-0.461048	0.740728	0.840053	0.180358	0.0422803	0.981746	FALSE	FALSE	FALSE	FALSE	FALSE	FALSE	FALSE	FALSE
YBR069C	2	0.160449	0.320586	0.240409	0.149004	0.0799599	0.798642	0.263019	0.532189	0.101717	0.638405	0.346697	0.477746	0.188277	0.390567	0.189969	0.604096	0.264495	0.404087	0.379798	0.0845705	-0.00426968	0.988875	0.2353	0.583739	0.271945	0.538874	0.794464	0.000812395	0.508189	0.214279	0.4178	0.0467757	0.528886	0.218828	FALSE	FALSE	FALSE	FALSE	FALSE	FALSE	FALSE	FALSE
YBR070C	2	0.853142	0.000250274	-0.0316344	0.885585	-0.884777	0.0102099	0.776976	0.146073	0.928542	0.00773217	-0.21711	0.783432	0.13168	0.7178	0.654423	0.206147	-0.182382	0.765954	0.651496	0.0578101	-0.0139749	0.981725	0.859768	0.107483	0.544236	0.353765	0.412199	0.218993	-0.0399718	0.963906	0.656881	0.0461557	-0.183917	0.813981	FALSE	FALSE	FALSE	FALSE	FALSE	FALSE	FALSE	FALSE
YBR071W	2	0.0924632	0.632912	-0.705442	0.00164524	-0.797905	0.0175872	0.0920258	0.886853	0.110268	0.595061	-0.340143	0.639884	-0.944156	0.000225403	0.061405	0.918704	-0.0144102	0.976353	-0.0673468	0.837053	0.139767	0.743147	-0.335979	0.558834	-0.506206	0.385865	-0.0955906	0.664177	-0.23217	0.725745	-0.224385	0.265309	-0.344003	0.61549	TRUE	FALSE	FALSE	FALSE	FALSE	FALSE	FALSE	FALSE
YBR072C-A	2	0.341378	0.0486468	0.252412	0.155141	-0.0889664	0.788546	0.230506	0.600744	0.44035	0.0683653	0.0327184	0.958703	0.434664	0.0802537	0.21162	0.597137	0.011407	0.977711	0.302671	0.213359	-0.0893942	0.821814	0.352935	0.404291	-0.19332	0.704895	0.176424	0.481733	0.232531	0.634447	-0.521652	0.0380009	-0.315866	0.535828	FALSE	FALSE	FALSE	FALSE	FALSE	FALSE	FALSE	FALSE
YBR072W	2	0.367864	0.0834856	0.640457	0.00728848	0.272593	0.453498	0.433869	0.303907	0.336343	0.154244	0.448895	0.38414	0.80166	0.0032569	0.167061	0.719072	0.281882	0.477955	0.575285	0.0336398	-0.12825	0.763567	0.448836	0.287244	0.144314	0.798476	0.521969	0.032286	-0.226853	0.653388	0.622027	0.0118463	0.272168	0.618035	FALSE	FALSE	FALSE	FALSE	FALSE	FALSE	FALSE	FALSE
YBR076W	2	-0.0166438	0.948353	-0.118092	0.652394	-0.101449	0.827612	-0.00340345	0.995449	-0.00880871	0.979781	-0.0354528	0.957135	-0.153381	0.658508	0.131021	0.756375	0.110934	0.798461	0.0374982	0.895092	0.177873	0.591022	0.00672718	0.991653	0.230062	0.648427	0.305435	0.327207	0.235473	0.63801	0.26855	0.381427	-0.0383626	0.953771	FALSE	FALSE	FALSE	FALSE	FALSE	FALSE	FALSE	FALSE
YBR077C	2	-0.0962838	0.507984	-0.192601	0.194747	-0.0963169	0.719507	-0.239924	0.645007	0.0254196	0.932066	-0.317753	0.621541	-0.0749959	0.802809	-0.0892305	0.834146	-0.0445399	0.920439	0.290126	0.176381	0.149206	0.62828	0.205197	0.706032	-0.516438	0.334272	-1.21503	0.000199028	-0.0545327	0.940386	-1.17504	0.000373069	-0.271347	0.675453	FALSE	FALSE	FALSE	FALSE	FALSE	FALSE	FALSE	FALSE
YBR078W	2	0.4769	0.111229	-0.408294	0.172084	-0.885194	0.0733252	0.459063	0.345952	0.506853	0.116977	-0.260967	0.693855	-0.490172	0.128692	0.305948	0.573023	0.00834289	0.987959	1.15156	0.00116476	0.0910557	0.867996	1.79219	0.000180635	-0.448619	0.379255	0.156177	0.643243	-0.660586	0.168066	0.332363	0.279653	-0.259017	0.674792	FALSE	FALSE	FALSE	FALSE	FALSE	FALSE	FALSE	FALSE
YBR079C	2	-0.389874	0.545675	-3.37138	8.48601e-05	-2.9815	0.00949255	-0.686209	0.757798	-0.154646	0.864083	-3.41633	0.129439	-3.30743	0.000704626	-0.171722	0.91525	-1.25262	0.227892	-2.02273	0.0274165	-1.36023	0.190251	-3.98028	0.113117	-4.16769	0.108485	-1.91434	0.0155054	-1.33366	0.582352	-1.88996	0.0162633	-3.24857	0.189574	TRUE	TRUE	FALSE	FALSE	FALSE	FALSE	FALSE	FALSE
YBR080C	2	-0.0562385	0.781404	0.776767	0.000721175	0.833006	0.0144551	0.195413	0.711886	-0.224972	0.336841	0.834333	0.111077	0.760335	0.00352691	0.106464	0.84304	0.639592	0.0781218	0.0936299	0.762859	-0.162641	0.687265	-0.0285401	0.965439	0.261501	0.64295	1.02901	0.000201415	0.531783	0.281527	-0.0332976	0.899522	0.247717	0.692906	FALSE	FALSE	FALSE	FALSE	FALSE	FALSE	FALSE	FALSE
YBR081C	2	-0.541507	0.00133719	0.0518274	0.75358	0.593334	0.0221271	-0.611617	0.0914294	-0.471632	0.0170354	0.262896	0.579596	-0.0791929	0.708228	-0.258186	0.423386	0.242919	0.402384	-0.532526	0.0106346	-0.324339	0.206641	-1.23378	0.000697997	-0.82269	0.0278722	-1.13406	1.10823e-05	-0.852188	0.0216642	-1.9678	1.08134e-07	-0.160184	0.751318	FALSE	FALSE	FALSE	FALSE	FALSE	FALSE	FALSE	FALSE
YBR082C	2	1.22574	3.62725e-06	-0.128822	0.487932	-1.35456	0.00048311	1.13319	0.0150454	1.30915	4.56522e-05	-0.0842872	0.910544	-0.135939	0.604505	0.579631	0.187009	0.112765	0.832405	0.282216	0.340971	-0.743004	0.0504166	0.405148	0.401423	0.34204	0.501745	-0.101136	0.70364	0.217828	0.695751	-1.31503	4.41741e-05	-0.783456	0.105498	FALSE	FALSE	FALSE	FALSE	FALSE	FALSE	FALSE	FALSE
YBR083W	2	0.227144	0.125947	0.454542	0.00622208	0.227398	0.365469	0.310994	0.525914	0.182484	0.491882	0.611202	0.260876	0.365342	0.173765	0.0267644	0.970916	0.414107	0.303936	0.682883	0.0222038	0.643813	0.0816196	0.814221	0.069252	0.563854	0.24603	0.259391	0.332943	0.71347	0.127247	1.8633	2.59127e-06	-0.338676	0.568908	FALSE	FALSE	FALSE	FALSE	FALSE	TRUE	FALSE	FALSE
YBR084C-A	2	-0.00281002	0.993713	0.851256	0.0163126	0.854066	0.12371	0.0259922	0.978991	-0.0112653	0.982044	0.690513	0.448931	0.993792	0.0259886	0.245282	0.723776	0.44195	0.446402	-0.0519987	0.916882	-0.188724	0.766661	-0.101093	0.917921	0.367495	0.698581	-0.369085	0.397474	0.289199	0.762309	-0.192279	0.67176	0.547784	0.559837	FALSE	FALSE	FALSE	FALSE	FALSE	FALSE	FALSE	FALSE
YBR084W	2	0.451845	0.0320759	0.0279941	0.906056	-0.423851	0.212664	0.533261	0.247918	0.408589	0.118214	0.19008	0.77801	-0.0670321	0.82331	0.248744	0.519122	0.180629	0.642149	-0.107969	0.688943	-0.0995731	0.799167	-0.506257	0.272849	0.0388201	0.955141	-0.335162	0.206795	-0.279286	0.609309	-0.944797	0.00158169	-0.102189	0.88171	FALSE	FALSE	FALSE	FALSE	FALSE	FALSE	FALSE	FALSE
YBR085C-A	2	0.580953	0.0151665	0.274532	0.236184	-0.306421	0.424762	0.329773	0.395192	0.790033	0.00735564	0.111418	0.847967	0.421718	0.130321	0.014407	0.982403	0.0938835	0.807575	0.83375	0.000481074	0.258444	0.354671	0.933763	0.0104165	0.688277	0.0708297	0.440879	0.106841	1.2009	0.00171986	0.773038	0.00686405	1.14128	0.0030466	FALSE	FALSE	FALSE	FALSE	FALSE	TRUE	TRUE	FALSE
YBR085W	2	-0.35047	0.179788	-0.55385	0.0420574	-0.203379	0.667084	-0.41035	0.588039	-0.288007	0.37938	-0.73068	0.386583	-0.401911	0.216987	-0.281179	0.564719	-0.290457	0.510806	-0.803757	0.0104273	-0.0565441	0.908218	-0.629854	0.38318	-0.319641	0.717566	-0.675765	0.0391583	-0.680975	0.366662	-0.939199	0.00627278	1.08305	0.211717	FALSE	FALSE	FALSE	FALSE	FALSE	FALSE	FALSE	FALSE
YBR086C	2	-0.951529	0.158423	-0.583789	0.383845	0.367739	0.772827	-1.27262	0.164285	-0.716043	0.295982	-0.678189	0.541659	-0.495947	0.479872	-0.474733	0.379067	-0.165779	0.786133	-1.03719	0.00442261	0.0606557	0.912797	-1.37318	0.0801097	-0.369655	0.721318	-1.00666	0.104956	-0.719122	0.414735	-0.314446	0.622243	-0.56141	0.579358	FALSE	FALSE	FALSE	FALSE	FALSE	FALSE	FALSE	FALSE
YBR087W	2	0.382398	0.0390894	-0.0864239	0.663855	-0.468822	0.121826	0.265486	0.605558	0.486949	0.0320632	0.0209782	0.97728	-0.13814	0.567096	0.123277	0.82876	0.118473	0.829502	0.452649	0.1236	0.0982273	0.83681	0.531191	0.265633	0.00795264	0.993193	0.931464	0.000367314	0.410821	0.441062	0.767053	0.0018912	0.630893	0.226315	FALSE	FALSE	FALSE	FALSE	FALSE	FALSE	FALSE	FALSE
YBR088C	2	1.05987	0.000399411	0.399671	0.128815	-0.660204	0.114926	1.01125	0.0438387	1.11368	0.00135913	0.255923	0.730055	0.529265	0.0965838	0.452755	0.340471	0.323042	0.463516	0.506892	0.0914228	0.0620393	0.901069	0.508451	0.325733	0.366798	0.514973	0.386885	0.205892	0.340157	0.569447	0.272856	0.369953	0.220633	0.758	FALSE	FALSE	FALSE	FALSE	FALSE	FALSE	FALSE	FALSE
YBR090C	2	0.19547	0.268113	0.214018	0.248062	0.0185478	0.963294	0.145627	0.859545	0.25018	0.528679	0.161785	0.879575	0.279404	0.50651	0.122293	0.883981	0.14042	0.853547	-0.335145	0.451125	-0.734075	0.176178	-0.627215	0.402254	0.343226	0.674453	0.144741	0.740335	0.184879	0.846288	1.01808	0.016163	-0.482073	0.591815	FALSE	FALSE	FALSE	FALSE	FALSE	TRUE	FALSE	FALSE
YBR091C	2	1.11505	5.79121e-08	0.398482	0.00137972	-0.716566	0.00107295	1.07684	0.000461149	1.16104	3.59738e-05	0.3551	0.312582	0.45716	0.0353259	0.674386	0.0658775	0.285385	0.297026	0.698181	0.00131107	0.222359	0.396416	0.685689	0.0174726	0.541804	0.0728825	0.923612	0.000203773	0.728643	0.0156222	1.19868	1.68058e-05	0.623057	0.0445175	FALSE	FALSE	FALSE	FALSE	FALSE	FALSE	FALSE	FALSE
YBR092C	2	-1.43843	4.92479e-05	0.0848505	0.766772	1.52328	0.00275907	-1.57961	0.0228038	-1.3333	0.000148793	0.109113	0.917508	0.0934489	0.757923	-0.391892	0.491161	0.0617939	0.932734	0.185016	0.636134	0.48472	0.290271	-0.059515	0.948706	-1.56605	0.0217727	-1.62125	1.33313e-05	-0.594822	0.410262	-1.34083	0.000110922	-0.289435	0.759074	FALSE	FALSE	FALSE	TRUE	FALSE	FALSE	FALSE	FALSE
YBR093C	2	-1.06286	0.2009	-1.85524	0.0310873	-0.792378	0.587736	-0.681295	0.765797	-1.33953	0.233454	-1.79148	0.482449	-1.89177	0.0819946	-0.162675	0.928122	-0.72776	0.572851	1.21534	0.188068	0.48761	0.714486	0.861457	0.760173	-2.46987	0.338129	1.87127	0.0599209	0.292397	0.912466	0.511272	0.658372	0.580156	0.851973	FALSE	FALSE	FALSE	FALSE	FALSE	FALSE	FALSE	FALSE
YBR095C	2	0.193111	0.473615	0.271544	0.314488	0.0784331	0.881676	0.26464	0.680591	0.157329	0.641128	0.156092	0.861184	0.381332	0.245053	0.28882	0.514178	0.174004	0.709343	0.269531	0.339367	0.275967	0.464694	0.132696	0.852551	0.155723	0.845428	0.0373061	0.922571	0.214447	0.781596	0.426605	0.174215	-0.140365	0.867472	FALSE	FALSE	FALSE	FALSE	FALSE	FALSE	FALSE	FALSE
YBR096W	2	0.578701	0.00315544	0.753789	0.000600077	0.175088	0.57426	0.618442	0.167668	0.566859	0.00307156	0.409548	0.472689	1.02367	2.54232e-05	0.26235	0.584988	0.283864	0.518078	0.264807	0.376808	0.0752761	0.878774	0.387169	0.407474	0.158357	0.794019	0.682334	0.000650068	0.013693	0.986417	0.221433	0.203844	0.238977	0.691388	FALSE	FALSE	FALSE	FALSE	FALSE	FALSE	FALSE	FALSE
YBR102C	2	-0.121567	0.51853	0.975893	7.38457e-05	1.09746	0.00244922	-0.0833792	0.862133	-0.132803	0.595061	0.839234	0.0502796	1.1031	0.00024861	-0.133468	0.819734	0.613645	0.137992	0.257704	0.413091	0.346897	0.382534	0.342365	0.404291	0.359763	0.402483	0.586904	0.0186288	1.11484	0.0045792	0.601086	0.0150138	0.491114	0.252109	FALSE	FALSE	FALSE	FALSE	FALSE	FALSE	FALSE	FALSE
YBR103W	2	1.4357	0.0369414	-0.908797	0.246926	-2.34449	0.0527641	1.572	0.298497	1.35022	0.268899	-0.644403	0.773108	-1.12464	0.462104	-0.733232	0.770516	0.293533	0.910416	0.289392	0.877279	0.308619	0.921325	2.80528	0.0641085	-0.841539	0.669464	-1.38839	0.387958	1.23468	0.474292	0.265661	0.854738	0.988399	0.61923	FALSE	FALSE	FALSE	FALSE	FALSE	FALSE	FALSE	FALSE
YBR104W	2	-2.09373	4.03332e-07	-1.11465	0.000212424	0.979072	0.0188513	-2.24272	8.4268e-05	-1.96997	4.01758e-06	-0.750634	0.210837	-1.35648	0.000119889	-0.484755	0.198778	-0.151192	0.720018	-1.197	8.50375e-05	-0.289028	0.377309	-2.09847	0.000138427	-1.08945	0.0398947	-2.70034	7.84663e-08	-1.59692	0.0029275	-2.28761	7.32303e-07	-1.31429	0.0158899	FALSE	FALSE	FALSE	FALSE	FALSE	FALSE	FALSE	FALSE
YBR105C	2	0.250807	0.135054	0.225047	0.193771	-0.0257597	0.943904	0.07105	0.90227	0.396515	0.0346955	0.459058	0.410777	0.0781506	0.704534	0.167053	0.689259	0.293616	0.405591	0.22083	0.38266	0.589234	0.0558413	-0.208635	0.695775	-0.0142658	0.98367	-1.41772	8.4157e-07	-0.0684065	0.920586	-1.28957	3.48279e-06	0.233033	0.71015	FALSE	TRUE	FALSE	FALSE	FALSE	FALSE	FALSE	FALSE
YBR106W	2	0.525458	0.0129888	0.603794	0.00769589	0.0783353	0.844954	0.514053	0.126809	0.551693	0.0261852	0.417895	0.301137	0.768666	0.00536387	0.316103	0.389267	0.312451	0.330565	0.9126	0.000448099	1.01859	0.000374185	1.27836	0.000208155	0.827155	0.0160626	0.895515	0.00109226	0.636	0.0605074	1.24339	5.34884e-05	1.75395	4.10719e-06	FALSE	FALSE	FALSE	FALSE	FALSE	TRUE	TRUE	TRUE
YBR107C	2	-0.857157	0.0264037	-0.0864023	0.825085	0.770755	0.198002	-0.677905	0.29168	-0.967812	0.0314688	-0.148679	0.875576	-0.0151795	0.974226	-0.195206	0.662987	0.00915108	0.983754	-0.0400368	0.901326	-0.145319	0.718208	-0.0979729	0.897243	-0.723486	0.248835	0.589267	0.173955	0.19097	0.804988	-0.543891	0.195106	-0.766382	0.257479	FALSE	FALSE	FALSE	TRUE	FALSE	FALSE	FALSE	FALSE
YBR108W	2							-1.90716	0.154152	-2.05395	0.00357134	-2.29495	0.128088	-2.31439	0.00308274	-0.401036	0.814932	-1.44249	0.218105	-0.0321719	0.977933	-0.634166	0.646704	-1.13	0.387278	-2.31189	0.0892598	-2.70748	0.00060983	-2.09777	0.124736	-0.76039	0.269502	-1.85331	0.181491	FALSE	FALSE	FALSE	FALSE	FALSE	FALSE	FALSE	FALSE
YBR109C	2	0.945445	8.56057e-07	0.373741	0.00482287	-0.571704	0.00814928	0.771193	0.00648844	1.09291	7.46164e-06	0.227961	0.524014	0.508562	0.00560986	0.338612	0.251585	0.175523	0.554423	0.936969	6.05131e-05	0.643695	0.00639689	1.07279	0.000189077	0.361375	0.21914	1.18844	1.35665e-06	0.736964	0.00946743	1.36124	5.13432e-07	0.80216	0.00538099	FALSE	FALSE	FALSE	FALSE	FALSE	FALSE	FALSE	FALSE
YBR110W	2	-0.429881	0.202154	1.0015	0.00693026	1.43138	0.0166979	0.0689462	0.966475	-0.778643	0.0261162	0.785871	0.606552	1.17567	0.00234712	-0.131436	0.919482	0.487049	0.600777	-0.817613	0.198266	0.363307	0.686253	-0.977267	0.417953	-0.468406	0.747137	0.772244	0.0252835	1.0621	0.382989	-0.176535	0.618193	0.287414	0.865544	FALSE	FALSE	FALSE	FALSE	FALSE	FALSE	FALSE	FALSE
YBR111C	2	-1.93725	0.00403804	-1.63798	0.00884956	0.299273	0.793184	-1.79048	0.189011	-2.00853	0.00182652	-1.39157	0.359787	-1.77987	0.00303486	-0.422264	0.522432	-0.388736	0.527494	-0.311549	0.47818	-0.506745	0.361694	-0.263388	0.866694	-1.37848	0.397676	-0.826591	0.109892	-0.235868	0.888337	-1.20183	0.0239486	0.236297	0.888603	FALSE	FALSE	FALSE	TRUE	FALSE	FALSE	FALSE	FALSE
YBR111W-A	2	0.48668	0.0153659	-0.210416	0.291854	-0.697096	0.0351053	0.341567	0.48346	0.611993	0.1114	-0.351089	0.564817	-0.0785623	0.859167	0.0212254	0.986619	0.00219475	0.998273	0.350175	0.368805	0.35351	0.503613	0.857087	0.0602941	0.37277	0.470271	0.471328	0.234831	0.64996	0.174843	0.300229	0.46031	0.275482	0.657209	FALSE	FALSE	FALSE	FALSE	FALSE	FALSE	FALSE	FALSE
YBR114W	2	-0.131347	0.875644	-0.645018	0.412912	-0.513671	0.730488	1.09625	0.531128	-0.937592	0.255614	0.0584275	0.979409	-1.0519	0.186424	0.0478211	0.989699	0.138169	0.94921	-0.0973627	0.945418	0.442796	0.815552	-0.698754	0.691011	-0.490922	0.820806	-2.36602	0.00746881	-1.90709	0.297849	-1.70649	0.0608842	-1.45635	0.437563	FALSE	FALSE	FALSE	FALSE	FALSE	FALSE	FALSE	FALSE
YBR117C	2	0.631348	0.0563348	0.768997	0.0359425	0.13765	0.835789	0.630392	0.224061	0.649548	0.0868324	0.726662	0.247108	0.826306	0.0508851	0.304518	0.53168	0.564237	0.182341	0.156911	0.631593	0.203236	0.641876	0.281461	0.61984	0.220696	0.732996	0.536957	0.161957	0.31493	0.607447	0.792654	0.0388633	0.74831	0.182291	FALSE	FALSE	FALSE	FALSE	FALSE	FALSE	FALSE	FALSE
YBR118W	2	-0.564175	0.0421611	-0.673609	0.0237664	-0.109434	0.840542	-0.423908	0.63074	-0.648767	0.0724851	-0.366081	0.76164	-0.870201	0.0249167	-0.102672	0.926414	-0.0554373	0.955978	0.425086	0.421899	1.89787	0.00502729	0.505122	0.565648	-0.664662	0.466306	-0.0721143	0.865197	-1.74097	0.0412838	-0.441314	0.21923	-0.808164	0.400491	FALSE	FALSE	FALSE	FALSE	FALSE	TRUE	FALSE	FALSE
YBR119W	2	-3.20003	3.52292e-07	-2.23123	1.02436e-05	0.968801	0.091826	-3.45345	2.48111e-07	-3.00953	5.48292e-06	-1.79321	0.000736208	-2.53177	2.11614e-05	-0.671232	0.137029	-0.59569	0.128091	-1.31994	0.000137719	-0.00595071	0.987962	-2.48671	5.49863e-06	-2.62765	5.50444e-06	-3.6539	3.38527e-07	-1.83605	0.000324794	-2.75051	7.24686e-06	-1.58391	0.00182629	FALSE	FALSE	FALSE	FALSE	FALSE	FALSE	FALSE	FALSE
YBR120C	2	0.187531	0.139224	-0.215045	0.103472	-0.402576	0.0602012	0.0961689	0.821348	0.272714	0.099732	-0.222279	0.659782	-0.183288	0.287778	0.104215	0.771247	-0.10184	0.770181	0.353119	0.0719979	-0.0217156	0.94869	0.516621	0.139989	0.28905	0.472367	0.244603	0.143192	0.394056	0.305261	0.762937	0.000144312	0.286425	0.533337	FALSE	FALSE	FALSE	FALSE	FALSE	FALSE	FALSE	FALSE
YBR121C	2	0.965073	3.36553e-06	0.422418	0.00592983	-0.542655	0.0239348	0.860794	0.0237871	1.05875	7.82022e-06	0.546688	0.207894	0.356663	0.0355121	0.445574	0.152205	0.3284	0.238795	0.349494	0.0830324	0.160362	0.57784	0.451355	0.225228	0.622544	0.102714	0.584243	0.00126307	0.381587	0.345665	0.528167	0.00262944	0.175054	0.746232	FALSE	FALSE	FALSE	FALSE	FALSE	FALSE	FALSE	FALSE
YBR123C	2	0.367781	0.00198508	1.0342	1.59891e-07	0.666415	0.00178058	0.478932	0.126562	0.302587	0.0681153	1.01856	0.00245547	1.07231	9.32253e-06	0.266534	0.408555	0.664681	0.0207574	0.816243	0.000353636	0.0489521	0.884596	0.836579	0.00630718	0.536318	0.092899	0.909687	2.35908e-05	0.966307	0.00256999	1.00749	9.0943e-06	1.01244	0.00192135	FALSE	FALSE	FALSE	FALSE	FALSE	FALSE	FALSE	TRUE
YBR125C	2	-0.715738	0.180139	-1.72306	0.00908264	-1.00732	0.284694	-0.754446	0.644425	-0.670119	0.59073	-1.36011	0.541659	-1.93892	0.153651	-0.152694	0.890737	-0.586793	0.451059	-0.0686842	0.916882	0.192713	0.822977	-0.153161	0.93816	-0.381808	0.8855	-1.13244	0.567042	-2.21933	0.217087	-0.604007	0.675617	-1.20249	0.567676	FALSE	FALSE	FALSE	FALSE	FALSE	FALSE	FALSE	FALSE
YBR126C	2	1.01862	2.11001e-05	0.865332	0.000138328	-0.153287	0.620509	1.05044	0.0102716	1.01248	0.00417779	0.846646	0.0585942	0.905004	0.0106518	0.452787	0.203201	0.537891	0.0968743	0.567725	0.0189894	0.296911	0.336483	0.657389	0.093044	-0.0700721	0.908602	0.600149	0.0735259	-0.00212204	0.997073	0.38055	0.240246	0.637063	0.13644	FALSE	FALSE	FALSE	FALSE	FALSE	FALSE	FALSE	FALSE
YBR127C	2	0.614999	9.34531e-05	0.602626	0.000152418	-0.0123729	0.964823	0.541711	0.157986	0.686534	0.0038146	0.467333	0.304456	0.727415	0.00320819	0.234096	0.486764	0.300016	0.301361	0.46814	0.0264847	0.442453	0.0982789	0.694611	0.0617134	0.53117	0.179257	0.303837	0.16845	0.411965	0.322115	1.03436	0.000119612	0.823711	0.0389375	FALSE	FALSE	FALSE	FALSE	FALSE	FALSE	FALSE	FALSE
YBR128C	2	-2.89944	5.3821e-07	-2.6746	1.37121e-06	0.224837	0.714088	-3.06332	0.00847296	-2.77806	2.99649e-05	-2.3826	0.0493273	-2.86132	2.58786e-05	-0.797393	0.190412	-0.628532	0.239192	-1.52731	0.000803113	-0.803617	0.111423	-2.86254	0.0080527	-3.68535	0.00314351	-4.13072	5.35559e-07	-2.9264	0.0136918	-2.4872	6.52883e-05	-3.00592	0.0144755	FALSE	FALSE	FALSE	FALSE	FALSE	FALSE	FALSE	FALSE
YBR129C	2	0.178486	0.730031	1.11435	0.0237453	0.935867	0.232342	0.221471	0.750243	0.154776	0.795437	0.845056	0.20465	1.32245	0.0142889	0.280922	0.604096	0.534337	0.236814	0.693144	0.0319292	0.30048	0.504332	0.907497	0.0917128	0.0814269	0.92214	-0.0828636	0.88468	0.00991192	0.990791	0.388482	0.448937	-0.604886	0.34491	FALSE	FALSE	FALSE	FALSE	FALSE	FALSE	FALSE	FALSE
YBR130C	2	-0.170816	0.374959	0.0533499	0.806343	0.224166	0.500375	-0.114316	0.814032	-0.195105	0.37636	0.0760059	0.910677	0.0630837	0.800461	-0.0171886	0.978758	0.157869	0.656621	0.0324307	0.903612	0.110067	0.74588	0.204476	0.657047	0.530889	0.223063	0.410948	0.0632463	0.0421813	0.947439	0.306483	0.155867	0.400959	0.39911	FALSE	FALSE	FALSE	FALSE	FALSE	FALSE	FALSE	FALSE
YBR131W	2	-0.435566	0.347752	0.569558	0.247888	1.00512	0.194706	-0.589564	0.561207	-0.313092	0.553258	0.444857	0.748922	0.688428	0.21129	-0.239186	0.758325	0.492007	0.44214	-0.78241	0.0809671	-0.933491	0.1037	-1.40621	0.128423	-0.213294	0.866856	-0.103917	0.856123	-1.12565	0.240232	0.249175	0.632463	0.0154865	0.99003	FALSE	FALSE	FALSE	FALSE	FALSE	FALSE	FALSE	FALSE
YBR132C	2	0.919648	0.114617	1.3463	0.0177246	0.426656	0.671147	0.852301	0.346432	0.975128	0.181788	1.29024	0.158769	1.41345	0.0414687	0.716251	0.386945	0.804511	0.235535	0.0629293	0.918712	0.772618	0.227696	0.117054	0.910622	0.785663	0.369569	1.02753	0.113448	0.604709	0.503107	1.71239	0.0151703	1.29629	0.146369	FALSE	FALSE	FALSE	FALSE	FALSE	FALSE	FALSE	FALSE
YBR137W	2	0.182756	0.0862033	-0.259309	0.0228362	-0.442065	0.0184723	0.196756	0.588039	0.190028	0.340633	-0.303739	0.473884	-0.200159	0.335965	0.0924994	0.7793	-0.143747	0.615066	-0.244142	0.174666	0.0688715	0.811245	-0.168509	0.657663	0.101989	0.823861	-0.111164	0.602395	-0.198134	0.624376	-0.115728	0.578286	-0.134382	0.779639	TRUE	FALSE	FALSE	FALSE	FALSE	FALSE	FALSE	FALSE
YBR138C	2	0.368938	0.014684	0.870419	2.19813e-05	0.501482	0.0420602	0.401408	0.256752	0.362502	0.047666	0.75077	0.0549142	0.983503	5.8408e-05	-0.0247283	0.96074	0.470012	0.104603	-0.156862	0.476746	0.015873	0.965781	-0.208895	0.594086	0.15096	0.734978	0.396527	0.0331281	0.151325	0.733058	0.354166	0.0515887	0.830099	0.0217029	FALSE	FALSE	FALSE	FALSE	FALSE	FALSE	FALSE	FALSE
YBR139W	2	-0.289973	0.105564	0.286426	0.120808	0.576398	0.0556189	-0.272453	0.636294	-0.286368	0.439982	0.247219	0.748922	0.34031	0.375025	-0.165175	0.702478	0.126801	0.779921	-0.275406	0.285982	0.238159	0.493086	-0.53153	0.330834	-0.70318	0.210235	-0.845992	0.0265726	-0.525111	0.362142	-0.483472	0.205337	-0.375634	0.604216	FALSE	FALSE	FALSE	FALSE	FALSE	FALSE	FALSE	FALSE
YBR140C	2	-3.22542	8.47702e-06	-3.83392	3.16393e-06	-0.608497	0.494696	-3.29181	0.0421786	-3.23865	0.000587689	-4.24988	0.0220213	-3.58207	0.000385074	-1.03118	0.380357	-1.43286	0.161296	-2.96224	0.00367615	0.157815	0.899423	-3.86714	0.0151296	-2.51673	0.131519	-3.44307	0.000304204	-4.03479	0.0159442	0.00451408	0.997072	-2.34131	0.179495	FALSE	FALSE	FALSE	FALSE	FALSE	FALSE	FALSE	FALSE
YBR141C	2	-0.0751677	0.814179	0.0742773	0.818947	0.149445	0.796548	-0.143736	0.783627	-0.00839024	0.983285	-0.0841904	0.905221	0.215653	0.544966	0.0726865	0.906379	-0.0474182	0.937777	0.0704519	0.837782	-0.0795783	0.867996	0.197562	0.695574	0.12404	0.831987	-0.0374356	0.924033	0.314885	0.53122	-0.0421759	0.910465	-0.324721	0.556781	FALSE	FALSE	FALSE	FALSE	FALSE	FALSE	FALSE	FALSE
YBR142W	2	-0.609336	0.0906729	0.41396	0.235512	1.0233	0.0794403	-0.357079	0.581763	-0.780227	0.0467797	0.382431	0.621142	0.463175	0.214369	-0.134688	0.798743	0.208121	0.638819	0.457382	0.0975016	0.211658	0.589729	0.339455	0.595957	0.0923232	0.914107	0.0775379	0.853634	0.118104	0.888322	0.909442	0.0150659	-0.0413919	0.965535	FALSE	FALSE	FALSE	FALSE	FALSE	FALSE	FALSE	FALSE
YBR143C	2	1.02053	1.88512e-05	-0.0127123	0.948262	-1.03324	0.00236563	0.800237	0.0406327	1.20103	0.000200185	0.028882	0.960882	-0.0171376	0.954819	0.340042	0.432029	0.246948	0.544812	0.491392	0.0696715	0.178437	0.647347	0.823052	0.0297141	0.393964	0.346724	0.297209	0.2556	0.399279	0.334671	0.871722	0.0023913	0.211397	0.691388	FALSE	FALSE	FALSE	FALSE	FALSE	FALSE	FALSE	FALSE
YBR145W	2	0.320162	0.0579391	-0.128936	0.468415	-0.449098	0.108324	0.325567	0.414147	0.333521	0.168222	-0.0501092	0.937408	-0.160449	0.542787	0.183995	0.645791	0.0455784	0.928537	-0.0307146	0.917093	0.183326	0.587253	-0.03411	0.949866	0.395801	0.342644	0.255504	0.303714	-0.043253	0.941986	1.83489	1.43829e-06	0.354073	0.441237	FALSE	FALSE	FALSE	FALSE	FALSE	TRUE	FALSE	FALSE
YBR146W	2	-0.0136779	0.95828	0.542641	0.0287959	0.556319	0.149027	0.0764117	0.917595	-0.0629337	0.856348	0.480793	0.522111	0.612551	0.0576135	0.11936	0.856527	0.284257	0.580507	0.0853707	0.827419	0.395062	0.36054	0.225749	0.741974	0.496462	0.451178	0.229025	0.478316	-0.36521	0.610238	-0.596629	0.0599708	0.351031	0.64991	FALSE	FALSE	FALSE	FALSE	FALSE	FALSE	FALSE	FALSE
YBR147W	2	-0.337483	0.180018	0.43024	0.0948192	0.767723	0.0679302	-0.278437	0.634183	-0.363708	0.280678	0.262543	0.732864	0.578283	0.0869821	-0.193769	0.667567	0.118838	0.809258	-0.0401007	0.90419	-0.23455	0.536283	-0.23265	0.712492	-0.192156	0.787138	0.383294	0.249182	0.161194	0.826194	0.351036	0.284107	-0.147697	0.85584	FALSE	FALSE	FALSE	FALSE	FALSE	FALSE	FALSE	FALSE
YBR148W	2	-0.186278	0.164447	-0.228724	0.103967	-0.0424452	0.875331	-0.0852226	0.841759	-0.243669	0.146646	-0.0321681	0.953474	-0.347698	0.0491871	-0.0343719	0.944947	0.0267416	0.952119	-0.434608	0.0515484	-0.117614	0.725248	-0.560283	0.105631	-0.150195	0.737041	0.270747	0.110524	-0.107166	0.8237	0.16033	0.338194	-0.165258	0.739786	FALSE	FALSE	FALSE	FALSE	FALSE	FALSE	FALSE	FALSE
YBR149W	2	0.0180044	0.965295	-0.526459	0.183536	-0.544463	0.397279	-0.0451769	0.968529	0.0839426	0.861037	-0.48341	0.682317	-0.531045	0.228565	-0.0187335	0.986619	0.00123866	0.998372	0.465865	0.151942	0.100884	0.850986	0.356493	0.69272	-0.732808	0.460047	0.00588466	0.989666	0.537249	0.567198	-0.0418669	0.930406	0.627802	0.518776	FALSE	FALSE	FALSE	FALSE	FALSE	FALSE	FALSE	FALSE
YBR151W	2	-0.589506	0.0374856	0.164605	0.564321	0.754111	0.0979705	-0.494857	0.309665	-0.641801	0.119619	0.0371405	0.958585	0.283441	0.510836	-0.121169	0.767761	0.0531729	0.905496	0.202942	0.376935	-0.152744	0.639757	0.450776	0.351793	-0.533135	0.285339	0.444305	0.279844	0.0434678	0.952119	0.213134	0.623503	0.24676	0.691397	FALSE	FALSE	FALSE	FALSE	FALSE	FALSE	FALSE	FALSE
YBR152W	2	-2.65257	1.41406e-07	-2.42135	4.99096e-07	0.231223	0.630974	-2.91227	3.13897e-06	-2.45206	1.07376e-06	-1.71972	0.00191645	-2.9316	1.96774e-07	-0.814002	0.140226	-0.607286	0.208936	-1.88858	3.346e-05	-0.37659	0.419115	-3.14343	5.70384e-07	-2.75166	6.05987e-06	-3.38199	2.26182e-08	-3.05389	1.62443e-06	-2.50795	6.32063e-07	-2.09072	0.000196494	FALSE	FALSE	FALSE	FALSE	FALSE	FALSE	FALSE	FALSE
YBR153W	2	-0.454354	0.101295	0.59817	0.0359554	1.05252	0.0262823	-0.192045	0.797041	-0.62335	0.0520133	0.5576	0.475787	0.65388	0.0442582	0.151446	0.824298	0.358866	0.481906	0.839276	0.0195632	0.034889	0.953735	0.969875	0.113294	0.483567	0.490663	0.560083	0.0780726	0.736852	0.265232	0.443436	0.151411	0.555844	0.460439	FALSE	FALSE	FALSE	FALSE	FALSE	FALSE	FALSE	FALSE
YBR154C	2	-2.21254	0.000294651	-1.04077	0.038201	1.17177	0.143925	-1.97139	0.210967	-2.36483	0.00113448	-1.15941	0.543572	-0.937108	0.125014	-0.663043	0.502505	-0.593265	0.516939	-0.815567	0.234147	-0.487521	0.585884	-0.7733	0.652118	-2.44545	0.133696	-0.766202	0.196393	-3.68803	0.0364277	-0.32658	0.618088	-2.11352	0.236855	FALSE	FALSE	FALSE	TRUE	FALSE	FALSE	FALSE	FALSE
YBR155W	2	0.664189	7.11456e-07	0.39375	0.000167947	-0.270439	0.0508723	0.669934	0.0117516	0.677756	0.00604527	0.467647	0.112992	0.36519	0.124859	0.314884	0.349081	0.331861	0.264275	0.560296	0.0107258	0.27136	0.322786	0.623369	0.0148353	0.458462	0.0864537	0.527328	0.0266862	0.554529	0.0378907	0.761113	0.00267732	0.424684	0.12927	FALSE	FALSE	FALSE	FALSE	FALSE	FALSE	FALSE	FALSE
YBR156C	2	-3.19576	0.00393495	-0.661055	0.560826	2.53471	0.145208	-2.72369	0.181727	-3.50556	0.00126283	-0.336371	0.917508	-0.90965	0.421301	-0.344216	0.756852	0.164446	0.891678	0.702918	0.258456	0.220435	0.825614	0.70874	0.705378	-0.585225	0.789577	0.466178	0.593661	-1.5108	0.44862	-1.72157	0.057876	-0.938493	0.711614	FALSE	FALSE	FALSE	TRUE	TRUE	FALSE	FALSE	FALSE
YBR157C	2	0.00843245	0.965295	0.303368	0.100528	0.294936	0.319705	-0.11994	0.791057	0.120866	0.678869	0.251528	0.639884	0.368347	0.203408	-0.103985	0.827387	0.305166	0.376182	-0.150144	0.566025	-0.100388	0.799973	-0.262421	0.543112	-0.106764	0.842616	0.240472	0.413743	0.164465	0.740614	0.177122	0.540343	0.298925	0.541508	FALSE	FALSE	FALSE	FALSE	FALSE	FALSE	FALSE	FALSE
YBR158W	2	0.833042	4.6576e-05	0.351474	0.0313627	-0.481568	0.0629392	0.659176	0.125652	0.978303	0.000238083	0.272039	0.640268	0.436549	0.0519967	0.435821	0.193871	0.16064	0.651851	-0.143721	0.541674	0.0138294	0.973662	-0.0475354	0.932797	-0.0681995	0.916184	0.753318	0.00176575	0.258404	0.611438	0.326525	0.126329	0.926961	0.0361415	FALSE	FALSE	FALSE	FALSE	FALSE	FALSE	FALSE	FALSE
YBR160W	2	0.173422	0.146148	-0.0490795	0.71015	-0.222501	0.260754	0.149724	0.673655	0.208506	0.192252	-0.0553141	0.917143	-0.0181401	0.923341	-0.00449813	0.994856	0.0766079	0.827446	0.403377	0.0324355	0.00296239	0.990874	0.256305	0.446516	-0.0849405	0.849564	0.0383891	0.834974	0.530989	0.100472	0.00439476	0.981761	0.205541	0.627372	FALSE	FALSE	FALSE	FALSE	FALSE	FALSE	FALSE	FALSE
YBR161W	2	1.04789	1.95018e-07	0.677748	2.3152e-05	-0.370143	0.0547262	0.949428	0.00269796	1.13813	0.000100889	0.643623	0.0614599	0.728803	0.00429619	0.687615	0.0940974	0.413113	0.173312	0.639024	0.00548537	1.46001	1.44666e-06	0.608473	0.0434746	0.646809	0.0420272	0.932719	0.000451447	0.528479	0.0900253	1.49422	5.06479e-06	0.34062	0.338864	FALSE	FALSE	FALSE	FALSE	FALSE	TRUE	TRUE	FALSE
YBR162W-A	2	-2.12312	0.00137789	-1.58252	0.0126906	0.540597	0.600819	-2.17682	0.140853	-2.07943	0.00725326	-1.41556	0.431253	-1.67123	0.0296527	0.0708853	0.968535	-0.269565	0.833139	-2.64417	0.00928602	-0.806903	0.484576	-3.31632	0.0352083	-2.0853	0.181492	-3.37082	0.000285433	-0.0316873	0.988512	-2.19361	0.0095979	-2.98438	0.0709469	FALSE	FALSE	FALSE	FALSE	FALSE	FALSE	FALSE	FALSE
YBR163W	2	-0.719709	2.61005e-05	0.385767	0.00595223	1.10548	0.000231803	-0.883168	0.00298019	-0.581333	0.334665	0.477744	0.151588	0.343769	0.59814	-0.331885	0.259701	0.326597	0.219716	0.289708	0.128624	0.0416068	0.894482	-0.17781	0.581079	-0.138749	0.70479	-1.23468	0.047872	-0.583531	0.0477955	0.0528439	0.95015	0.0920607	0.828152	FALSE	FALSE	FALSE	FALSE	FALSE	FALSE	FALSE	FALSE
YBR164C	2	0.685074	0.00028929	0.242065	0.135982	-0.443009	0.0895891	0.533104	0.153914	0.81435	0.0005956	0.0360874	0.950701	0.418685	0.0466803	0.260566	0.45347	0.0714221	0.861127	0.0942345	0.69908	0.249626	0.384131	0.255636	0.529196	0.300379	0.470271	0.62026	0.00423696	0.876448	0.020467	1.38097	2.9748e-06	-0.184392	0.724515	FALSE	FALSE	FALSE	FALSE	FALSE	TRUE	TRUE	FALSE
YBR165W	2	0.2132	0.153579	0.872623	2.97674e-05	0.659424	0.0137902	0.144697	0.683919	0.282162	0.277937	0.762065	0.0319866	0.981369	0.0013685	-0.0473322	0.908751	0.404359	0.132212	0.281569	0.146996	-0.0769557	0.809251	0.243712	0.473256	0.33949	0.3261	0.951306	0.00122344	0.256125	0.482338	0.370957	0.151534	0.997456	0.00293267	FALSE	FALSE	FALSE	FALSE	FALSE	FALSE	FALSE	FALSE
YBR166C	2	0.132632	0.246568	0.405532	0.00231041	0.2729	0.15112	0.225533	0.54642	0.0814323	0.668931	0.390199	0.346459	0.443374	0.0225213	0.144222	0.676119	0.265749	0.354733	0.259241	0.208363	-0.0510398	0.882209	0.224727	0.558507	0.0257659	0.959967	0.512768	0.00829639	0.36708	0.324275	0.334616	0.0668278	0.45438	0.236104	FALSE	FALSE	FALSE	FALSE	FALSE	FALSE	FALSE	FALSE
YBR167C	2	0.866134	4.35141e-06	0.271761	0.0426027	-0.594373	0.00954271	0.717686	0.0174926	0.993093	6.16341e-05	0.301336	0.406112	0.276215	0.153694	0.479981	0.116179	0.20385	0.466001	0.374891	0.0498339	0.00898104	0.978228	0.32216	0.283255	0.424991	0.164454	0.253519	0.180263	0.368802	0.234353	0.0179895	0.932687	0.189058	0.626427	FALSE	FALSE	FALSE	FALSE	FALSE	FALSE	FALSE	FALSE
YBR168W	2	-0.841381	0.25833	-2.41844	0.0058647	-1.57706	0.22221	-1.22736	0.601779	-0.664501	0.814316	-1.97201	0.242438	-2.72001	0.00254009	-0.364806	0.845355	-1.11975	0.40135	-2.05998	0.0917824	-1.0037	0.511792	-2.74979	0.0565143	-3.08333	0.0408255	-3.43986	0.000454456	-3.0769	0.0402566	-1.61436	0.0444597	-2.90936	0.059901	FALSE	TRUE	TRUE	FALSE	FALSE	FALSE	FALSE	FALSE
YBR169C	2							-2.04315	0.0986006			-1.57402	0.28873											-1.39972	0.242874	-2.09582	0.092899			-0.714251	0.860949			-1.97288	0.135819	FALSE	FALSE	FALSE	FALSE	FALSE	FALSE	FALSE	FALSE
YBR170C	2	0.0306165	0.845593	-0.15341	0.325086	-0.184026	0.473665	0.190488	0.65327	-0.0709224	0.712433	-0.15271	0.788445	-0.127663	0.521752	-0.0523563	0.906379	0.0220398	0.956221	0.314396	0.132063	0.000653207	0.998973	0.264788	0.534336	0.0557225	0.923903	0.416251	0.0272064	-0.135689	0.793095	-0.259542	0.155867	-0.13664	0.807268	FALSE	FALSE	FALSE	FALSE	FALSE	FALSE	FALSE	FALSE
YBR171W	2	0.546137	0.0910065	0.289239	0.369666	-0.256898	0.650612	0.236944	0.729161	0.780783	0.0183754	0.171327	0.849365	0.400437	0.209841	0.135859	0.850539	0.103563	0.879015	-0.405469	0.275893	0.373214	0.437286	-0.580617	0.350635	0.24338	0.739904	0.302326	0.339857	0.523684	0.405428	-0.0517484	0.88232	-0.342711	0.655502	FALSE	FALSE	FALSE	FALSE	FALSE	FALSE	FALSE	FALSE
YBR172C	2	-2.751	0.000281598	-2.62079	0.000574527	0.130206	0.917843	-2.27439	0.15308	-3.05144	0.00077698	-2.15891	0.212876	-2.94446	0.00172994	-0.605039	0.630873	-0.698784	0.531918	-2.25154	0.0156231	-0.62873	0.572914	-3.74725	0.016656	-0.125024	0.950161	-0.344734	0.648908	0.31149	0.873832	-2.79948	0.00271248	-0.601133	0.775512	FALSE	FALSE	FALSE	TRUE	TRUE	FALSE	FALSE	FALSE
YBR173C	2	0.390879	0.231192	-0.112189	0.759884	-0.503068	0.365117	0.176256	0.818056	0.560844	0.106136	-0.511958	0.528983	0.217336	0.568012	-0.0621297	0.937819	-0.296137	0.589254	-0.0567375	0.894821	-0.157737	0.780884	0.552918	0.404291	-0.18561	0.841167	-0.178761	0.630288	0.249405	0.758007	0.231301	0.512495	-0.182854	0.845965	FALSE	FALSE	FALSE	FALSE	FALSE	FALSE	FALSE	FALSE
YBR175W	2	-0.12035	0.315834	0.377176	0.00526409	0.497527	0.0190453	-0.134215	0.694622	-0.0922747	0.620875	0.449973	0.20465	0.349148	0.0630927	0.0679211	0.881195	0.301787	0.33695	0.366685	0.102474	1.53045	9.36778e-07	0.24462	0.445713	-0.0754117	0.861365	-1.00119	2.35908e-05	-0.186005	0.611438	-1.01502	2.46381e-05	0.0155472	0.976883	FALSE	FALSE	FALSE	FALSE	FALSE	TRUE	FALSE	FALSE
YBR176W	2	0.136959	0.750543	0.153977	0.745318	0.0170176	0.98694	0.0069381	0.993316	0.248815	0.636113	0.111152	0.915925	0.213572	0.7178	0.0527326	0.951338	0.220592	0.730878	0.571773	0.121017	-0.177231	0.76656	0.623925	0.31138	0.0403382	0.962579	0.477256	0.350046	0.395808	0.582423	-0.176582	0.744723	0.301465	0.71668	FALSE	FALSE	FALSE	FALSE	FALSE	FALSE	FALSE	FALSE
YBR177C	2	0.572587	0.000933535	0.700563	0.000227003	0.127976	0.6317	0.6256	0.113309	0.550417	0.00831983	0.620972	0.170563	0.784352	0.000810718	0.388024	0.203649	0.462417	0.0929209	0.353896	0.0778475	0.423514	0.100864	0.331469	0.417953	0.339537	0.437575	0.489752	0.016379	0.310307	0.491047	0.918978	0.000126251	0.114431	0.843998	FALSE	FALSE	FALSE	FALSE	FALSE	FALSE	FALSE	FALSE
YBR179C	2	-0.970224	0.000147646	-0.69113	0.0031764	0.279094	0.421108	-1.05291	0.0190518	-0.89181	0.0044213	-0.433072	0.426577	-0.855849	0.00740797	-0.340103	0.379067	-0.0679971	0.88106	-0.52928	0.0312026	0.438387	0.150988	-1.24795	0.00441255	-0.661765	0.14337	-2.35264	5.76044e-07	-0.974616	0.0306106	-1.71754	1.75475e-05	-0.330974	0.555679	FALSE	FALSE	FALSE	FALSE	FALSE	FALSE	FALSE	FALSE
YBR180W	2	-0.750937	0.00665185	-0.626628	0.0259527	0.124309	0.806178	-0.696481	0.140567	-0.773665	0.0527941	-0.401318	0.508254	-0.769022	0.0678947	-0.351264	0.373521	-0.0467981	0.928692	-0.418196	0.0892901	-0.512239	0.107646	-1.08673	0.0177265	0.04101	0.95169	-1.39419	0.00179561	-0.982374	0.0409747	-2.1655	6.71548e-05	-0.0131896	0.984077	FALSE	FALSE	FALSE	FALSE	FALSE	FALSE	FALSE	FALSE
YBR181C	2	0.524971	0.000211594	0.420819	0.0017791	-0.104152	0.608909	0.498525	0.13258	0.562294	0.00588274	0.353924	0.375691	0.495819	0.0152905	0.336099	0.303379	0.402232	0.16406	0.669744	0.00314785	0.609121	0.0192379	0.773225	0.0159229	0.439712	0.20236	0.469911	0.0178615	0.25737	0.493802	0.180611	0.344804	0.0865251	0.859093	FALSE	FALSE	FALSE	FALSE	FALSE	FALSE	FALSE	FALSE
YBR182C	2	0.84435	0.00354253	0.662953	0.0161002	-0.181397	0.705022	0.810136	0.0634073	0.884587	0.00375976	0.671267	0.16181	0.6828	0.0184857	0.668667	0.107528	0.435134	0.200418	0.32094	0.188979	0.253751	0.443836	0.386288	0.373826	0.163151	0.763628	0.528304	0.0559164	0.444005	0.324458	1.12579	0.000395445	0.570829	0.216412	FALSE	FALSE	FALSE	FALSE	FALSE	FALSE	FALSE	FALSE
YBR182C-A	2	1.03384	0.000180887	0.0956715	0.688461	-0.938172	0.0164042	0.910685	0.0515699	1.13868	0.000151256	0.0496648	0.945897	0.155331	0.537984	0.53145	0.206147	-0.0391203	0.943908	0.193276	0.506086	-0.0154791	0.976929	0.29745	0.556234	1.12561	0.0181713	0.582574	0.0172754	0.501557	0.294789	0.456754	0.051349	0.745762	0.124894	FALSE	FALSE	FALSE	FALSE	FALSE	FALSE	FALSE	FALSE
YBR183W	2	0.670775	8.78252e-05	0.702938	8.01946e-05	0.0321624	0.905446	0.620555	0.0611943	0.725579	0.00236	0.592539	0.112862	0.809898	0.001352	0.327705	0.263451	0.483211	0.0611549	0.455709	0.0193581	0.338663	0.165073	0.481948	0.131787	0.673218	0.0456266	0.374473	0.087098	0.667099	0.0477955	0.67984	0.00346415	0.388739	0.297526	FALSE	FALSE	FALSE	FALSE	FALSE	FALSE	FALSE	FALSE
YBR185C	2	0.566081	0.000233596	0.173477	0.183333	-0.392605	0.0635801	0.451263	0.144449	0.668079	0.000500554	0.112715	0.805895	0.244257	0.143683	0.259451	0.442613	0.0782586	0.84555	0.439662	0.039306	0.0745308	0.826672	0.367427	0.229619	0.0891084	0.829986	0.421578	0.0127959	0.505529	0.102385	0.0259094	0.885968	0.0871434	0.849096	FALSE	FALSE	FALSE	FALSE	FALSE	FALSE	FALSE	FALSE
YBR186W	2	-1.26542	0.0029812	-0.0789257	0.856208	1.1865	0.0671892	-1.39049	0.0983491	-1.16506	0.0114656	-0.0619469	0.960882	-0.0720961	0.888555	-0.253587	0.676662	0.180506	0.780205	-1.36187	0.00109026	-0.252094	0.629089	-2.45935	0.00355559	-1.32565	0.11745	-1.70642	0.000705243	-1.66217	0.047947	-2.79008	1.63916e-05	-0.986573	0.284382	FALSE	FALSE	FALSE	FALSE	FALSE	FALSE	FALSE	FALSE
YBR188C	2	-1.29122	5.4193e-06	-1.27705	8.84395e-06	0.0141644	0.97452	-1.25526	0.0028144	-1.30004	0.0013502	-1.41126	0.00155466	-1.15181	0.00423417	-0.415648	0.195883	-0.517706	0.0666451	-0.488928	0.0232975	-0.12616	0.685272	-0.871469	0.0264821	-0.120937	0.823928	-2.35884	5.41394e-06	-0.530845	0.209018	-1.83617	8.38026e-05	-0.726517	0.0968603	FALSE	FALSE	FALSE	FALSE	FALSE	FALSE	FALSE	FALSE
YBR189W	2	-1.37981	1.46678e-05	-1.38297	1.68064e-05	-0.0031603	0.995889	-1.57281	0.0124912	-1.22779	8.1799e-05	-1.4799	0.0270913	-1.28683	5.90682e-05	-0.387109	0.4354	-0.438948	0.305426	-0.942882	0.00511738	-0.650318	0.1037	-1.48456	0.0125584	-0.709525	0.271725	-1.95001	4.4413e-07	-1.06417	0.0838053	-2.69616	8.3441e-08	-0.273013	0.741109	FALSE	FALSE	FALSE	FALSE	FALSE	FALSE	FALSE	FALSE
YBR192W	2	-1.23507	0.00148453	-1.0946	0.00406749	0.140472	0.833155	-0.839883	0.500541	-1.49887	0.00188503	-1.17926	0.405317	-1.00576	0.0250372	-0.435177	0.57754	-0.754129	0.253586	0.184098	0.73762	0.0144434	0.985207	0.333624	0.8125	-1.16242	0.38704	0.00122568	0.997921	-0.774447	0.628368	-1.15894	0.0111787	1.03739	0.479536	FALSE	FALSE	FALSE	TRUE	FALSE	FALSE	FALSE	FALSE
YBR193C	2	0.437634	0.000264343	0.184331	0.0746068	-0.253302	0.122753	0.43405	0.18418	0.458051	0.0167744	0.215327	0.628419	0.187895	0.328781	0.1658	0.608395	0.129545	0.691954	0.522643	0.00963966	0.123015	0.667542	0.647127	0.0412607	0.415303	0.225161	0.694542	0.000979989	-0.0119735	0.984164	0.375607	0.0424033	0.28862	0.463637	FALSE	FALSE	FALSE	FALSE	FALSE	FALSE	FALSE	FALSE
YBR194W	2	0.0148934	0.96209	-0.106673	0.732566	-0.121566	0.825397	-0.019056	0.977793	0.0558375	0.889051	-0.20378	0.786956	-0.00910792	0.98286	0.12005	0.819606	-0.0138433	0.976353	-0.34322	0.212062	0.324879	0.365273	-0.816252	0.103987	-0.731908	0.176989	-1.14775	0.00392863	-0.561	0.297677	-0.483267	0.185125	-0.277472	0.685795	FALSE	FALSE	FALSE	FALSE	FALSE	FALSE	FALSE	FALSE
YBR195C	2	0.53799	0.00433426	-0.0867794	0.646151	-0.62477	0.0362551	0.522486	0.313818	0.567818	0.0543227	-0.130279	0.875576	-0.029361	0.93261	0.12654	0.793844	0.113351	0.807882	0.368244	0.14521	0.338004	0.310616	0.732989	0.143225	-0.128758	0.864494	0.424097	0.152452	0.786056	0.138386	0.887541	0.00525788	-0.178129	0.813981	FALSE	FALSE	FALSE	FALSE	FALSE	FALSE	FALSE	FALSE
YBR196C	2	1.02927	1.51353e-06	0.556722	0.000735889	-0.472548	0.0417474	1.02113	0.00147104	1.05283	0.000103412	0.591767	0.0930983	0.556876	0.0147326	0.538409	0.107528	0.421956	0.132214	0.935966	0.00010771	0.457693	0.0782289	0.99813	0.00138422	0.387684	0.242443	0.677041	0.00347812	0.576099	0.0668996	0.770729	0.0011555	0.842074	0.00952051	FALSE	FALSE	FALSE	FALSE	FALSE	FALSE	FALSE	FALSE
YBR196C-B	2	-0.253912	0.522752	0.0883519	0.850347	0.342264	0.635149	-0.377112	0.540353	-0.143055	0.766551	-0.189845	0.838906	0.322101	0.529347	-0.228128	0.696767	-0.0202635	0.973994	-0.170104	0.659705	-0.117344	0.833505	-0.0607896	0.937737	0.188862	0.805225	0.254576	0.587449	-0.0206676	0.984187	0.0801703	0.870993	-0.0686421	0.938359	FALSE	FALSE	FALSE	FALSE	FALSE	FALSE	FALSE	FALSE
YBR197C	2	-1.77317	0.0496613	0.93175	0.319448	2.70492	0.0726155	-1.79712	0.225687	-1.78392	0.0990174	0.200118	0.936166	1.43278	0.184298	-0.780675	0.499454	0.301781	0.830481	0.547771	0.497331	0.197499	0.87162	0.447439	0.793553	0.674421	0.689275	-0.0902466	0.93519	-0.520145	0.791754	-1.45675	0.138195	-0.0533785	0.981251	FALSE	FALSE	FALSE	TRUE	TRUE	FALSE	FALSE	FALSE
YBR198C	2	-0.676902	0.00228733	0.33667	0.0985176	1.01357	0.00591448	-0.503381	0.24606	-0.785319	0.00590519	0.604162	0.211157	0.163306	0.566698	-0.0704151	0.850539	0.489855	0.0566384	-0.0882557	0.67433	0.0875105	0.767737	-0.494009	0.238404	-0.663236	0.128178	-0.996618	0.00103417	-0.666132	0.115487	-0.727491	0.00958283	0.234604	0.680549	FALSE	FALSE	FALSE	FALSE	FALSE	FALSE	FALSE	FALSE
YBR199W	2	-1.41704	0.00389778	-1.20594	0.0201333	0.211103	0.815881	-1.42858	0.131777	-1.39144	0.0129422	-0.970959	0.421857	-1.36661	0.0278945	-0.423701	0.415553	-0.489741	0.280365	-0.0234131	0.955972	-0.0178488	0.977111	-0.295533	0.784281	-0.458648	0.686745	-1.95865	0.00137498	-0.842032	0.418791	-1.90698	0.00192461	-1.1939	0.340912	FALSE	FALSE	FALSE	FALSE	FALSE	FALSE	FALSE	FALSE
YBR200W	2	0.629335	0.000239117	0.636195	0.000283325	0.0068598	0.984856	0.874892	0.0164719	0.463396	0.0123099	0.82443	0.0373652	0.523037	0.00706147	0.366395	0.385269	0.541247	0.128091	0.865539	0.00231955	0.790861	0.0139784	0.838636	0.0177897	0.348895	0.373194	0.726891	0.000405925	1.09118	0.0029275	0.811641	0.000152712	0.322419	0.456447	FALSE	FALSE	FALSE	FALSE	FALSE	FALSE	FALSE	FALSE
YBR200W-A	2	-0.0712985	0.833452	0.763349	0.0237664	0.834647	0.114619	-0.0636383	0.91403	-0.0593542	0.880677	0.712567	0.181179	0.825496	0.0253404	0.108937	0.841602	0.508734	0.181699	0.764317	0.00783136	0.148272	0.72511	0.835033	0.0577742	1.05417	0.025959	0.620107	0.0749188	0.880888	0.0531627	0.96689	0.00756463	0.201252	0.752288	FALSE	FALSE	FALSE	FALSE	FALSE	FALSE	FALSE	FALSE
YBR201W	2	-0.0737817	0.751175	-0.231059	0.310276	-0.157277	0.701771	-0.348697	0.516194	0.138712	0.66787	-0.264418	0.707488	-0.18097	0.588025	-0.201895	0.70515	-0.133056	0.816062	-0.762832	0.0194294	-0.0629769	0.901877	-1.25107	0.0112968	-0.843152	0.092899	-1.22537	0.000652894	-1.29546	0.0106783	-1.67402	5.86749e-05	-0.342577	0.59028	FALSE	FALSE	FALSE	FALSE	FALSE	FALSE	FALSE	FALSE
YBR202W	2	-0.294238	0.0928016	0.159426	0.378685	0.453664	0.11773	-0.511914	0.217148	-0.114303	0.701303	0.143378	0.818128	0.198001	0.518329	-0.338457	0.49196	0.00218115	0.997882	-0.012628	0.974415	0.14847	0.760509	-0.208043	0.65308	-0.522054	0.23275	-0.98998	0.00202109	-0.464993	0.283384	-1.09902	0.000974458	0.677423	0.126141	FALSE	FALSE	FALSE	FALSE	FALSE	FALSE	FALSE	FALSE
YBR204C	2	-0.473233	0.0610058	0.533358	0.0446163	1.00659	0.0218591	-0.586631	0.210978	-0.370202	0.194023	0.278769	0.673956	0.746117	0.0152905	-0.129814	0.819554	0.213347	0.655848	0.227054	0.448955	0.0798162	0.868495	0.312515	0.535191	0.364203	0.476061	0.73688	0.0127459	0.528006	0.275605	0.44148	0.114744	0.674382	0.188585	FALSE	FALSE	FALSE	FALSE	FALSE	FALSE	FALSE	FALSE
YBR205W	2	0.535247	0.00662786	0.489062	0.0143508	-0.0461848	0.901494	0.433547	0.336909	0.625916	0.00113448	0.306352	0.61017	0.64321	0.00112104	0.233183	0.588392	0.145049	0.752618	0.0477495	0.880167	0.0543966	0.899641	-0.0259317	0.965657	0.17529	0.755127	0.424539	0.0150281	-0.57209	0.21846	0.0566083	0.751986	-0.445049	0.384569	FALSE	FALSE	FALSE	FALSE	FALSE	FALSE	FALSE	FALSE
YBR207W	2	-1.34638	0.000138437	-0.0762599	0.800355	1.27012	0.0103199	-1.33345	0.110785	-1.3381	0.000227451	-0.0467965	0.968264	-0.0715744	0.824441	-0.349412	0.536844	0.0115365	0.984503	-0.317751	0.378671	-0.561991	0.22136	-0.450769	0.607226	-0.00673866	0.995691	0.889368	0.00408016	0.383639	0.68587	-0.354384	0.227584	-0.90079	0.376143	FALSE	FALSE	FALSE	TRUE	FALSE	FALSE	FALSE	FALSE
YBR210W	2	0.478114	0.00249302	0.591315	0.000647172	0.113201	0.659512	0.408979	0.281431	0.546553	0.122401	0.440409	0.322105	0.725078	0.0511615	0.154307	0.632444	0.356616	0.179627	0.561091	0.00538031	0.0731849	0.812595	0.545265	0.131299	0.25726	0.543918	0.306269	0.405679	0.555572	0.144201	0.509825	0.173738	0.118211	0.830335	FALSE	FALSE	FALSE	FALSE	FALSE	FALSE	FALSE	FALSE
YBR211C	2	0.601008	0.00449122	0.557102	0.00916101	-0.0439059	0.910573	0.449166	0.233355	0.729137	0.00208441	0.347088	0.45503	0.734947	0.00254009	0.381649	0.224893	0.242136	0.416033	0.4731	0.0234591	0.0489188	0.887785	0.414642	0.262436	0.350756	0.390473	0.439036	0.041904	0.26569	0.537235	0.160962	0.451232	0.325296	0.463637	FALSE	FALSE	FALSE	FALSE	FALSE	FALSE	FALSE	FALSE
YBR212W	2	0.0184962	0.914231	0.218502	0.187879	0.200005	0.46725	-0.022174	0.968104	0.0654453	0.744731	0.287961	0.571458	0.19357	0.322916	-0.0352314	0.938439	0.30606	0.29214	-0.38173	0.07016	-0.265915	0.340642	-0.882098	0.0196881	0.00236316	0.99681	0.455694	0.0195661	0.430411	0.291191	0.941789	6.35906e-05	-0.807918	0.0494363	FALSE	FALSE	FALSE	FALSE	FALSE	FALSE	FALSE	FALSE
YBR213W	2	0.383723	0.101647	-0.276533	0.262552	-0.660256	0.093446	0.321776	0.433394	0.448094	0.11882	-0.427772	0.38223	-0.138459	0.668188	0.0275662	0.953936	-0.192051	0.527494	-0.0106879	0.966628	-0.0885218	0.78555	0.106555	0.822636	-0.0677393	0.90992	-0.0258305	0.939655	-0.00290403	0.99682	-0.521764	0.0719753	-0.108107	0.856062	FALSE	FALSE	FALSE	FALSE	FALSE	FALSE	FALSE	FALSE
YBR214W	2	1.06965	3.89192e-06	0.299074	0.0643185	-0.770577	0.00687563	0.980557	0.0630593	1.15082	1.84264e-05	0.315925	0.664375	0.312583	0.11467	0.567128	0.172311	0.256861	0.525997	0.0643492	0.842921	-0.0263436	0.954863	0.191729	0.757379	0.626699	0.272774	0.352822	0.0692098	0.611588	0.277498	0.221687	0.248885	-0.0696351	0.930574	FALSE	FALSE	FALSE	FALSE	FALSE	FALSE	FALSE	FALSE
YBR215W	2	0.319939	0.108218	-0.219481	0.294711	-0.539419	0.106298	0.355814	0.470068	0.31071	0.245493	-0.060774	0.937408	-0.309851	0.270255	0.116127	0.845856	-0.000136986	0.999976	0.098865	0.780509	0.407778	0.301864	0.0506779	0.937737	0.0774994	0.911793	0.222036	0.426935	-0.296626	0.607685	-0.0997287	0.726769	-0.0621975	0.930929	FALSE	FALSE	FALSE	FALSE	FALSE	FALSE	FALSE	FALSE
YBR216C	2	0.476646	0.0842158	0.0545692	0.862725	-0.422077	0.366166	0.365204	0.587887	0.575242	0.092331	-0.106805	0.917508	0.201299	0.59814	-0.104312	0.90226	0.201082	0.778412	-0.0291634	0.954608	-0.244466	0.685412	0.407988	0.553137	-0.326214	0.686835	-0.116901	0.764828	-0.0459218	0.963668	-0.224854	0.52702	0.262762	0.771085	FALSE	FALSE	FALSE	FALSE	FALSE	FALSE	FALSE	FALSE
YBR217W	2	0.47611	0.0452563	-0.419915	0.0829791	-0.896025	0.0266855	0.490445	0.374927	0.483084	0.150425	-0.55229	0.399579	-0.296349	0.39408	-0.254527	0.648579	-0.224285	0.680208	0.0702694	0.858889	0.433574	0.33333	0.342971	0.558507	0.32902	0.607034	0.372987	0.26586	0.734611	0.187011	0.244528	0.468976	-0.333405	0.65304	FALSE	FALSE	FALSE	FALSE	FALSE	FALSE	FALSE	FALSE
YBR218C	2	-1.50179	0.00395568	-0.341773	0.459024	1.16002	0.125758	-1.57108	0.230176	-1.45443	0.0107358	-0.19286	0.919314	-0.425464	0.422256	-0.298905	0.792594	-0.412949	0.675702	-1.16778	0.0755809	-0.611723	0.465559	-1.47944	0.271958	-2.14714	0.0959725	-0.724968	0.150555	-0.556346	0.709252	-0.806853	0.110502	-0.16223	0.938359	FALSE	FALSE	FALSE	FALSE	FALSE	FALSE	FALSE	FALSE
YBR219C	2	0.324905	0.00920037	0.352422	0.00690029	0.0275176	0.907694	0.301349	0.395121	0.360109	0.0646637	0.236094	0.613241	0.464244	0.0241601	0.131846	0.709825	0.10309	0.780374	0.581319	0.00694672	0.636833	0.0129009	0.511512	0.128423	0.636943	0.0713106	0.378003	0.0568232	0.738875	0.0349491	0.00186492	0.994245	0.55665	0.130193	FALSE	FALSE	FALSE	FALSE	FALSE	FALSE	FALSE	FALSE
YBR220C	2	0.110362	0.928707	-0.764609	0.491173	-0.874971	0.655302	-0.466824	0.839324	0.514457	0.70548	-0.774544	0.765446	-0.748331	0.581836	0.0807591	0.970916	-0.320041	0.829761	-2.86854	0.00691485	-1.49062	0.206905	-4.34534	0.0210099	-2.96947	0.134452	-0.147246	0.901138	-3.75939	0.0459083	-2.3915	0.0505367	-2.04485	0.372168	FALSE	TRUE	FALSE	FALSE	FALSE	FALSE	FALSE	FALSE
YBR221C	2	-1.11279	0.214643	0.275894	0.732991	1.38868	0.311297	-1.08962	0.547709	-1.10246	0.299343	0.356441	0.877496	0.243658	0.791938	-0.0290611	0.987391	0.274893	0.791168	-0.703397	0.251179	0.271153	0.760302	-1.13107	0.550759	-0.406914	0.83713	0.671086	0.424005	0.11592	0.960957	0.64733	0.427157	-1.44131	0.483913	FALSE	FALSE	FALSE	FALSE	FALSE	FALSE	FALSE	FALSE
YBR221W-A	2	0.328847	0.0153798	0.303343	0.0284089	-0.0255036	0.924747	0.407741	0.39923	0.287837	0.106134	0.19123	0.783208	0.410871	0.029235	0.234777	0.52408	0.0723423	0.867732	0.116599	0.640253	0.274706	0.365573	0.1272	0.822636	0.142113	0.823635	0.68055	0.000823496	0.330448	0.554985	-0.0175989	0.931428	-0.605607	0.267333	FALSE	FALSE	FALSE	FALSE	FALSE	FALSE	FALSE	FALSE
YBR222C	2	-0.594166	0.113488	0.0795092	0.861405	0.673675	0.298271	-0.616622	0.336188	-0.560128	0.19397	-0.0330861	0.974811	0.187632	0.717489	-0.195324	0.769959	0.0288997	0.969224	-0.254462	0.515429	0.101235	0.864611	-0.211269	0.778515	-0.817193	0.224571	-0.196348	0.67835	-0.791545	0.254144	-1.28033	0.00731901	0.527163	0.489152	FALSE	FALSE	FALSE	FALSE	FALSE	FALSE	FALSE	FALSE
YBR223C	2	-0.625315	0.000151407	0.100683	0.470343	0.725998	0.00408429	-0.72317	0.026495	-0.535098	0.43451	0.133238	0.77984	0.102394	0.897027	-0.238027	0.49196	0.0588358	0.889084	-0.29282	0.17949	-0.0630885	0.857903	-0.818751	0.0097305	-0.68604	0.0398947	-1.36625	0.0507318	-0.67107	0.0412838	0.683663	0.430236	-0.0690276	0.886321	FALSE	FALSE	FALSE	FALSE	FALSE	FALSE	FALSE	FALSE
YBR225W	2	0.0907004	0.785178	0.375283	0.24894	0.284582	0.608909	0.00402454	0.996566	0.176954	0.772765	0.22283	0.823399	0.515434	0.382653	-0.0505085	0.960528	0.147856	0.852292	-0.134497	0.784223	-0.185083	0.792412	0.286492	0.703922	0.273618	0.735974	0.373779	0.534889	0.463456	0.548607	0.923942	0.112617	0.383402	0.659214	FALSE	FALSE	FALSE	FALSE	FALSE	FALSE	FALSE	FALSE
YBR227C	2	-0.0899298	0.644862	-0.128992	0.527636	-0.0390623	0.920783	-0.0753883	0.86151	-0.0829871	0.795586	-0.201665	0.694592	-0.0496514	0.886885	-0.0937728	0.805055	-0.0857226	0.815161	-0.0386188	0.871655	-0.00525247	0.985207	-0.107716	0.795257	0.0681112	0.896635	0.264118	0.387145	0.0523577	0.919879	0.078549	0.809395	-0.203355	0.664732	FALSE	FALSE	FALSE	FALSE	FALSE	FALSE	FALSE	FALSE
YBR228W	2	-1.28913	5.25079e-05	-1.20364	0.000123846	0.0854886	0.858497	-1.53608	0.0351954	-1.09755	0.0014145	-0.880131	0.29365	-1.41936	0.000223951	-0.581673	0.251585	-0.323406	0.505648	-1.13595	0.00228093	0.0233398	0.967528	-2.18441	0.00298663	-2.11183	0.0066375	-2.98836	1.01316e-07	-1.92431	0.0101851	-2.99534	2.83314e-07	-0.842421	0.302531	FALSE	TRUE	FALSE	FALSE	FALSE	FALSE	FALSE	FALSE
YBR229C	2	0.103142	0.4481	0.592613	0.000373774	0.48947	0.034778	0.170678	0.704038	0.0707328	0.734176	0.562864	0.229283	0.640357	0.003755	-0.0287016	0.953936	0.453732	0.121041	-0.219006	0.311416	-0.100992	0.763567	-0.365016	0.382165	-0.35112	0.434245	0.292196	0.138662	0.0499332	0.934342	0.120575	0.55448	0.13463	0.817975	FALSE	FALSE	FALSE	FALSE	FALSE	FALSE	FALSE	FALSE
YBR230C	2	0.40305	0.00364053	0.0907172	0.496612	-0.312333	0.135703	0.257886	0.455226	0.527949	0.00196301	-0.110556	0.829086	0.263604	0.0948911	0.0648856	0.878245	-0.0743632	0.852191	0.302116	0.150219	-0.194871	0.503613	0.290921	0.401323	-0.0343841	0.94456	-0.0160799	0.929515	0.369867	0.293094	-0.239424	0.114197	-0.923767	0.00814022	FALSE	FALSE	FALSE	FALSE	FALSE	FALSE	FALSE	FALSE
YBR230W-A	2	0.182747	0.490427	-0.00682895	0.982104	-0.189575	0.7023	0.190436	0.756035	0.194738	0.544503	-0.0797956	0.927987	0.0748917	0.839083	0.22544	0.634318	-0.0185175	0.973015	-0.0476477	0.890719	-0.130147	0.770362	-0.16702	0.795873	0.315395	0.639452	-0.255916	0.432161	-0.271046	0.68855	-0.141681	0.667362	0.189853	0.807268	FALSE	FALSE	FALSE	FALSE	FALSE	FALSE	FALSE	FALSE
YBR231C	2	-1.11364	5.67646e-05	-0.111729	0.618997	1.00192	0.00871227	-1.10252	0.030032	-1.10502	0.000675273	-0.263064	0.712727	0.0269633	0.933401	-0.564989	0.218373	-0.0146744	0.976408	-0.697826	0.022844	-0.51179	0.189213	-1.00314	0.0384751	-0.616976	0.243679	-1.61318	1.42357e-05	-0.377149	0.506874	-1.86651	5.46025e-06	-0.695898	0.206412	FALSE	FALSE	FALSE	FALSE	FALSE	FALSE	FALSE	FALSE
YBR233W	2	0.472489	0.0262421	-0.433808	0.0456216	-0.906297	0.0136693	0.408883	0.301682	0.538723	0.0420037	-0.357494	0.468399	-0.462883	0.0834385	0.295788	0.424938	-0.1191	0.771191	-0.093525	0.718317	0.97403	0.000672797	-0.045021	0.930196	-0.275196	0.535685	0.133355	0.630411	-0.102324	0.854039	-0.55505	0.0359373	0.33768	0.471876	TRUE	FALSE	FALSE	FALSE	FALSE	TRUE	FALSE	FALSE
YBR234C	2	0.992225	0.00037469	0.47775	0.0511637	-0.514475	0.178101	0.99941	0.00747669	1.00379	0.00470157	0.492374	0.253604	0.492796	0.146662	0.567932	0.107528	0.349403	0.241337	0.930221	0.000222255	0.588561	0.0285921	0.999603	0.00493796	0.225	0.597943	0.317884	0.345912	0.72662	0.048653	0.984316	0.00447556	0.357232	0.402069	FALSE	FALSE	FALSE	FALSE	FALSE	FALSE	FALSE	FALSE
YBR236C	2	-1.10365	0.0741904	-2.51576	0.00235934	-1.41211	0.196871	-1.16741	0.56118	-1.04618	0.155478	-3.45399	0.210857	-2.08051	0.0186657	-0.739806	0.475872	-1.19948	0.18858	-1.18213	0.0917873	-0.328969	0.748529	-1.16706	0.632589	-2.44749	0.346694	-2.75244	0.00242132	-3.71798	0.160106	-2.31875	0.00682614	-2.72095	0.319458	FALSE	TRUE	FALSE	FALSE	FALSE	FALSE	FALSE	FALSE
YBR238C	2	-0.238954	0.811363	0.0458444	0.959206	0.284799	0.869641	0.0783122	0.97714	-0.486521	0.707452	-0.622363	0.79706	0.501669	0.643146	-0.0325619	0.989699	-0.172731	0.921577	-1.72819	0.0859959	-1.23516	0.360891	-3.17902	0.0788738	-3.3846	0.0793423	-1.01503	0.329153	-1.75456	0.448005	0.183558	0.888491	-0.401714	0.88398	FALSE	FALSE	FALSE	FALSE	FALSE	FALSE	FALSE	FALSE
YBR239C	2	-0.112819	0.404512	-0.167842	0.229724	-0.0550228	0.83675	-0.112609	0.833956	-0.0954388	0.72132	-0.108635	0.879436	-0.185024	0.496767	-0.0761807	0.912359	-0.0826018	0.897736	-0.394059	0.249387	0.224943	0.629495	-0.499536	0.294544	-1.10334	0.0184061	-0.554663	0.0347684	-0.119533	0.852155	-6.29567e-05	0.999958	-0.24608	0.685569	FALSE	FALSE	FALSE	FALSE	FALSE	FALSE	FALSE	FALSE
YBR241C	2	-3.20325	5.68415e-08	-2.65338	3.28737e-07	0.549872	0.243468	-3.49778	8.59844e-06	-2.978	3.73249e-07	-2.0767	0.00368738	-3.04538	1.11902e-07	-0.784278	0.123989	-0.852967	0.0524936	-2.08207	4.4867e-06	-0.9534	0.0182756	-3.45903	7.22093e-06	-1.74721	0.0118529	-3.49498	1.16079e-08	-1.75928	0.00724384	-2.32923	9.2946e-07	-2.22574	0.00162835	FALSE	FALSE	FALSE	TRUE	FALSE	FALSE	FALSE	FALSE
YBR242W	2	0.5798	0.00263355	0.510835	0.00764793	-0.068965	0.840542	0.509562	0.173008	0.648316	0.00257061	0.35315	0.439454	0.652472	0.00311901	0.198588	0.597137	0.335309	0.287386	0.455349	0.0450261	-0.235397	0.454092	0.598634	0.0938639	0.840334	0.0269694	0.367057	0.0624246	0.346849	0.390052	-0.40708	0.0389714	-0.246866	0.608652	FALSE	FALSE	FALSE	FALSE	FALSE	FALSE	FALSE	FALSE
YBR244W	2	0.426579	0.185082	-0.390981	0.224469	-0.817559	0.121403	0.30937	0.507172	0.537462	0.247285	-0.612746	0.222294	-0.200714	0.680487	-0.0310982	0.970525	-0.195049	0.728589	0.0311556	0.941193	0.396281	0.376674	0.525323	0.217817	0.121224	0.835535	0.00269178	0.995313	0.513261	0.254009	-0.0390544	0.938772	0.309096	0.570313	FALSE	FALSE	FALSE	FALSE	FALSE	FALSE	FALSE	FALSE
YBR245C	2	-0.497305	0.0376171	-0.370248	0.136529	0.127057	0.781741	-0.60075	0.204268	-0.40386	0.298218	-0.0661994	0.931014	-0.572871	0.164805	-0.182137	0.71108	0.066139	0.909238	-0.201128	0.510167	0.187453	0.64943	-0.665326	0.14836	-0.598073	0.22723	-1.33331	0.0026447	-0.53471	0.282112	-0.684753	0.0902526	-0.157355	0.821423	FALSE	FALSE	FALSE	FALSE	FALSE	FALSE	FALSE	FALSE
YBR246W	2	0.0651242	0.794464	-0.433149	0.076828	-0.498273	0.200652	-0.0680061	0.898511	0.179554	0.536227	-0.334677	0.526781	-0.480011	0.0957617	-0.00822289	0.990127	-0.137515	0.731312	-0.787885	0.00231693	-0.159997	0.636243	-1.20541	0.00348451	-0.625279	0.13879	-1.08995	0.000743109	-0.620819	0.142727	-1.67736	1.71288e-05	-0.179599	0.757719	FALSE	FALSE	FALSE	FALSE	FALSE	FALSE	FALSE	FALSE
YBR247C	2	0.476948	0.000724176	0.262499	0.0403238	-0.214449	0.284925	0.574918	0.0872303	0.421663	0.0198981	0.32002	0.437042	0.246088	0.173182	0.367327	0.216502	0.16175	0.598921	0.371923	0.056864	-0.174154	0.530749	0.0895094	0.822636	-0.0929036	0.841457	-0.0947764	0.617094	0.231617	0.558358	-0.0143003	0.942648	0.345573	0.370187	FALSE	FALSE	FALSE	FALSE	FALSE	FALSE	FALSE	FALSE
YBR249C	2	0.0866808	0.674549	-0.142653	0.495078	-0.229334	0.503672	0.114946	0.766119	0.0827876	0.735667	-0.153455	0.755061	-0.108696	0.667955	0.103501	0.785946	-0.0497235	0.902673	0.337146	0.0967937	0.0693391	0.831288	0.263866	0.452115	0.33151	0.363085	-0.283874	0.218776	0.193623	0.628865	0.267075	0.236755	-0.0952258	0.847736	FALSE	FALSE	FALSE	FALSE	FALSE	FALSE	FALSE	FALSE
YBR250W	2	-0.0943458	0.66229	-0.350984	0.102147	-0.256638	0.471422	-0.247624	0.638107	0.0375804	0.884026	-0.32335	0.617781	-0.344892	0.146821	-0.110666	0.808074	-0.127204	0.7589	-0.725788	0.00463991	-0.320567	0.304207	-0.776418	0.0984902	-0.441873	0.411694	0.423792	0.0679649	-0.348382	0.539157	0.384975	0.0903326	0.0407047	0.957207	FALSE	FALSE	FALSE	FALSE	FALSE	FALSE	FALSE	FALSE
YBR251W	2	-0.170885	0.304964	0.267053	0.12176	0.437938	0.114926	-0.178701	0.646719	-0.148056	0.484132	0.164496	0.751672	0.36692	0.0852977	-0.0257023	0.960877	0.124676	0.748347	-0.114702	0.638917	-0.227624	0.455709	0.131006	0.754685	-0.197757	0.643107	0.405717	0.0534736	0.26718	0.510679	0.332995	0.104041	-0.0307031	0.955939	FALSE	FALSE	FALSE	FALSE	FALSE	FALSE	FALSE	FALSE
YBR252W	2	0.110193	0.636282	0.0588101	0.81488	-0.0513826	0.91024	-0.153604	0.873132	0.326431	0.279155	0.0356173	0.975962	0.102682	0.760487	-0.129296	0.878128	0.143783	0.852292	0.435408	0.311475	-0.503696	0.374274	0.335519	0.712492	0.509616	0.593963	0.0838181	0.808727	0.606028	0.502663	-0.137396	0.666046	-0.00467348	0.994955	FALSE	FALSE	FALSE	FALSE	FALSE	FALSE	FALSE	FALSE
YBR253W	2	0.716577	3.94447e-05	0.620437	0.000208991	-0.0961401	0.691643	0.725414	0.014225	0.727619	0.140499	0.602125	0.0620772	0.6603	0.197973	0.41824	0.14781	0.464188	0.0628129	0.573021	0.00375362	0.157886	0.543722	0.668959	0.0177528	0.518603	0.0793423	0.684146	0.171721	0.437256	0.141169	1.69341	0.00477411	0.564834	0.064127	FALSE	FALSE	FALSE	FALSE	FALSE	TRUE	FALSE	FALSE
YBR254C	2	0.625893	3.19564e-05	0.421747	0.00138601	-0.204146	0.271407	0.544318	0.0962692	0.703836	0.000238083	0.304808	0.448392	0.534429	0.00270493	0.238215	0.411535	0.235033	0.357298	0.534265	0.00518714	0.444558	0.0507493	0.506654	0.107483	0.38809	0.264948	0.0353972	0.844096	0.451542	0.177128	-0.0280924	0.870609	0.352122	0.348196	FALSE	FALSE	FALSE	FALSE	FALSE	FALSE	FALSE	FALSE
YBR257W	2	-0.00437885	0.970936	0.19316	0.0968256	0.197538	0.285694	-0.141969	0.710315	0.115013	0.506819	0.155185	0.754828	0.24705	0.157321	-0.030838	0.944979	0.0884259	0.807882	0.151046	0.461523	-0.0532759	0.870265	0.125409	0.75505	0.368923	0.312447	0.205501	0.23299	0.102255	0.826454	-0.0071595	0.972713	-0.128234	0.789345	FALSE	FALSE	FALSE	FALSE	FALSE	FALSE	FALSE	FALSE
YBR258C	2	-0.461131	0.00205751	-0.226158	0.105741	0.234974	0.290815	-0.426692	0.148269	-0.468995	0.0256588	-0.267601	0.471446	-0.168592	0.444058	-0.223165	0.442613	-0.0888616	0.789433	-0.243854	0.181087	-0.169227	0.500246	-0.273785	0.371546	-0.00179221	0.99681	-0.0688425	0.767793	-0.17728	0.616089	0.0236051	0.918501	-0.0347536	0.940181	FALSE	FALSE	FALSE	FALSE	FALSE	FALSE	FALSE	FALSE
YBR259W	2	-0.0730158	0.756764	0.183849	0.44522	0.256865	0.512517	-0.0742879	0.875894	-0.054212	0.878248	0.170609	0.763671	0.220304	0.524938	-0.014517	0.986619	0.284325	0.451107	-0.123438	0.665349	0.0563734	0.894482	0.0963019	0.837216	0.399485	0.330418	0.773441	0.0187621	0.453237	0.259776	0.588858	0.0627717	0.0839211	0.884267	FALSE	FALSE	FALSE	FALSE	FALSE	FALSE	FALSE	FALSE
YBR261C	2	0.313088	0.373894	0.447518	0.194992	0.13443	0.842834	0.291228	0.546624	0.344179	0.480492	0.345003	0.530839	0.547055	0.239159	0.33525	0.386945	0.275796	0.429053	0.161389	0.52036	0.0261153	0.94869	0.124489	0.804788	0.59824	0.177483	0.305345	0.516549	0.146011	0.794697	-0.0641424	0.90343	0.0358057	0.957459	FALSE	FALSE	FALSE	FALSE	FALSE	FALSE	FALSE	FALSE
YBR262C	2	0.00514095	0.985546	-0.817533	0.00505439	-0.822674	0.0604293	-0.346364	0.651343	0.277637	0.477721	-0.887158	0.28732	-0.741203	0.0636501	-0.122647	0.883981	-0.273745	0.684647	-0.616438	0.142029	-0.0977684	0.886038	-1.03194	0.142767	-1.21001	0.0985038	-2.5674	5.81754e-06	-1.44604	0.0447234	-2.00875	9.82083e-05	0.0321138	0.978472	FALSE	TRUE	FALSE	FALSE	FALSE	FALSE	FALSE	FALSE
YBR263W	2	0.821941	0.0004404	-0.296762	0.143027	-1.1187	0.00314333	0.504701	0.283234	1.0698	0.000716797	-0.302578	0.628419	-0.265595	0.348265	0.0098517	0.992146	-0.14165	0.816062	-0.133953	0.718174	-0.103853	0.848723	0.273612	0.589581	-0.152011	0.80994	0.224686	0.420545	0.304998	0.577513	1.93986	2.31904e-06	0.558482	0.277893	FALSE	FALSE	FALSE	FALSE	FALSE	TRUE	FALSE	FALSE
YBR264C	2	0.069968	0.678288	0.283558	0.0948192	0.21359	0.440663	0.114162	0.798249	0.0545296	0.792175	0.106799	0.861184	0.435199	0.0293685	0.0253115	0.960877	0.200296	0.544812	-0.560175	0.014052	0.0115041	0.978076	-0.674763	0.0711566	-0.0699003	0.903491	0.126574	0.525045	-0.37103	0.376156	0.110477	0.575037	0.199211	0.70661	FALSE	FALSE	FALSE	FALSE	FALSE	FALSE	FALSE	FALSE
YBR265W	2	1.13758	4.08142e-06	0.678059	0.000676712	-0.459524	0.0938445	1.11327	0.00184797	1.17361	5.70843e-05	0.592198	0.135128	0.767478	0.00221441	0.612909	0.107528	0.416706	0.171149	0.807968	0.0010161	0.336903	0.237395	0.847446	0.0132982	0.605494	0.092899	1.10902	5.2961e-05	0.623856	0.0758683	0.321145	0.133493	0.760939	0.0358483	FALSE	FALSE	FALSE	FALSE	FALSE	FALSE	FALSE	FALSE
YBR267W	2	0.373658	0.00702733	0.469942	0.00189309	0.0962842	0.687644	0.306127	0.383005	0.441527	0.410003	0.423557	0.298362	0.530463	0.340264	0.231887	0.502815	0.29493	0.330636	0.192589	0.387166	-0.213063	0.490324	0.0963497	0.813855	0.285401	0.45688	0.861649	0.110206	0.462071	0.189103	0.953939	0.115168	-0.264369	0.539752	FALSE	FALSE	FALSE	FALSE	FALSE	FALSE	FALSE	FALSE
YBR268W	2	0.178166	0.560516	-0.693855	0.0286893	-0.872021	0.0818257	-0.120334	0.875894	0.418677	0.280173	-0.795858	0.277627	-0.594069	0.131981	-0.0396189	0.960528	-0.443412	0.33695	-0.722518	0.035445	-0.0575839	0.915965	-1.26683	0.034726	-0.441114	0.533752	-1.354	0.00159053	-0.948562	0.127853	-1.70655	0.000336909	-0.265812	0.758	FALSE	TRUE	FALSE	FALSE	FALSE	FALSE	FALSE	FALSE
YBR269C	2	0.198278	0.372592	-0.833709	0.00163096	-1.03199	0.01058	0.113036	0.839239	0.276307	0.242866	-0.810776	0.123203	-0.825244	0.00279958	0.0608702	0.884727	-0.352945	0.216734	-0.849946	0.000342977	-0.469654	0.0696461	-0.936955	0.0375842	0.0286164	0.966227	-0.574501	0.0198396	-1.06623	0.0240155	-1.13073	0.000125005	-0.845389	0.078494	TRUE	FALSE	FALSE	FALSE	FALSE	FALSE	FALSE	FALSE
YBR271W	2	-0.208757	0.336314	0.0502715	0.836336	0.259029	0.489877	0.0460249	0.926167	-0.380655	0.111427	-0.00443888	0.994477	0.116572	0.661894	0.0533803	0.911319	0.0285937	0.951206	-0.140601	0.562251	-0.136642	0.686253	-0.052118	0.917064	-0.0145009	0.980609	0.183192	0.457247	-0.0701946	0.899782	-0.050778	0.845639	0.153865	0.779639	FALSE	FALSE	FALSE	FALSE	FALSE	FALSE	FALSE	FALSE
YBR273C	2	0.581432	0.165517	-0.322318	0.461605	-0.903751	0.189633	0.271159	0.760213	0.810224	0.065123	-0.210318	0.859215	-0.380974	0.407005	0.22007	0.744155	0.0156386	0.979032	-0.246023	0.531406	0.0262014	0.968009	-0.337727	0.685898	0.170007	0.871351	-0.220056	0.627505	-0.0466938	0.968692	-0.667	0.118841	-0.75345	0.405496	FALSE	FALSE	FALSE	FALSE	FALSE	FALSE	FALSE	FALSE
YBR276C	2	-0.443755	0.252852	0.123499	0.762899	0.567254	0.374568	-0.480682	0.468431	-0.402233	0.38204	0.217968	0.805326	0.0788304	0.873166	-0.125032	0.808604	0.141557	0.763893	-0.0698536	0.825153	0.356642	0.305991	-0.276653	0.684056	-0.489882	0.471338	-1.1223	0.0128346	-0.678587	0.282669	-1.15199	0.0119308	-0.634184	0.376516	FALSE	FALSE	FALSE	FALSE	FALSE	FALSE	FALSE	FALSE
YBR278W	2	0.637247	0.00278201	0.0183939	0.93093	-0.618854	0.0556189	0.577125	0.141706	0.70039	0.00954144	-0.0322271	0.957587	0.0823925	0.772751	0.289516	0.411535	0.00359824	0.993638	0.423208	0.0548055	-0.237319	0.436509	0.405814	0.30362	0.367605	0.397207	0.0763029	0.791613	0.479941	0.235662	0.583968	0.024029	-0.234352	0.64991	FALSE	FALSE	FALSE	FALSE	FALSE	FALSE	FALSE	FALSE
YBR279W	2	0.684645	0.000415025	1.08075	7.32198e-06	0.396109	0.139591	0.575411	0.113412	0.783515	0.327304	1.00322	0.0101171	1.16421	0.157098	0.348824	0.363971	0.765394	0.0220697	1.11662	0.000101223	1.89455	1.13923e-07	1.22544	0.000747717	0.735214	0.0453501	1.02813	0.202674	0.722628	0.048653	3.05427	0.00670888	0.790116	0.0361415	FALSE	FALSE	FALSE	FALSE	FALSE	TRUE	TRUE	TRUE
YBR281C	2	1.2705	0.000358491	0.0452175	0.89436	-1.22528	0.0184723	1.0328	0.178553	1.44541	0.000123269	0.210376	0.853928	-0.0530395	0.878751	0.41637	0.519122	0.148522	0.84555	-1.31016	0.00385975	-0.128877	0.843389	-1.72447	0.0202431	-0.608768	0.464997	-0.0826981	0.808507	0.205935	0.838784	0.0361355	0.913939	-0.61584	0.533725	FALSE	TRUE	FALSE	FALSE	FALSE	FALSE	FALSE	FALSE
YBR282W	2	-0.697836	0.00266238	-0.69897	0.00332106	-0.00113429	0.998317	-0.876264	0.0449162	-0.55281	0.0261404	-0.596687	0.237072	-0.749316	0.00581417	-0.334908	0.386945	-0.24735	0.483042	-0.840517	0.0018031	-0.0977898	0.801269	-1.2351	0.0039629	-1.04029	0.0190197	-1.66797	2.69746e-06	-0.741998	0.0927872	-1.46541	1.46004e-05	-0.784366	0.0817488	FALSE	FALSE	FALSE	FALSE	FALSE	FALSE	FALSE	FALSE
YBR283C	2	-0.0402532	0.875752	0.757879	0.0048456	0.798132	0.0505994	0.0852757	0.872133	-0.116541	0.712958	0.575762	0.244895	0.914261	0.00554662	0.201968	0.597137	0.471282	0.1361	0.615049	0.00983665	1.32617	1.2036e-05	0.552211	0.179097	0.31638	0.501745	0.33702	0.266512	0.446642	0.315115	0.865937	0.00627847	0.613987	0.176943	FALSE	FALSE	FALSE	FALSE	FALSE	TRUE	FALSE	FALSE
YBR284W	2	0.628516	0.00581976	0.706331	0.00358783	0.077815	0.853146	0.479647	0.278862	0.753382	0.034506	0.675229	0.178558	0.755703	0.0431283	0.0824005	0.873724	0.38874	0.268914	-0.187411	0.484602	0.0452901	0.914102	-0.169311	0.737106	0.954113	0.033462	0.880937	0.0170743	0.685373	0.115487	1.3916	0.000756818	0.615237	0.196444	FALSE	FALSE	FALSE	FALSE	FALSE	TRUE	FALSE	FALSE
YBR285W	2	0.140167	0.0956486	0.16315	0.0640597	0.022983	0.891944	0.197543	0.582559	0.115228	0.653294	0.221774	0.625017	0.146014	0.587964	0.174225	0.55007	0.159434	0.561591	0.268453	0.131577	0.726647	0.000900586	0.141512	0.713664	0.47687	0.177374	0.389348	0.122353	-0.0361663	0.944999	0.897691	0.00137962	0.0516334	0.91773	FALSE	FALSE	FALSE	FALSE	FALSE	TRUE	TRUE	FALSE
YBR286W	2	0.328275	0.299314	0.25338	0.427101	-0.074895	0.905446	0.394096	0.436663	0.295985	0.364456	0.344697	0.574329	0.212235	0.530097	0.302457	0.456986	0.170447	0.684647	0.303582	0.229736	0.981468	0.00143997	0.306877	0.547023	0.259877	0.639819	0.615897	0.0528172	0.775969	0.096543	0.881603	0.00739868	0.311491	0.61463	FALSE	FALSE	FALSE	FALSE	FALSE	TRUE	TRUE	FALSE
YBR287W	2	-2.01313	0.00768294	-0.0426503	0.953799	1.97047	0.0900188	-1.31047	0.350108	-2.53091	0.0034484	-0.521326	0.802974	0.21074	0.797593	-0.387109	0.770516	0.283416	0.829761	-2.47398	0.0108763	-1.03086	0.354684	-3.46133	0.0177528	-3.38927	0.0264656	-3.03199	0.000913107	-3.5141	0.0206224	-1.59884	0.0609484	-3.23865	0.0357735	FALSE	TRUE	TRUE	FALSE	FALSE	FALSE	FALSE	FALSE
YBR288C	2	-3.37629	0.00316302	-1.21993	0.294658	2.15636	0.22507	-3.3955	0.0825173	-3.44628	0.00641283	-1.37368	0.541129	-1.03195	0.502834	-0.208554	0.866905	-0.580889	0.543698	-0.313001	0.637288	-0.349875	0.715775	-0.326547	0.856099	-0.213178	0.921683	0.21857	0.855472	-0.134932	0.954418	-0.918158	0.432809	0.105352	0.970486	FALSE	FALSE	FALSE	TRUE	TRUE	FALSE	FALSE	FALSE
YBR289W	2	0.621593	0.149792	0.750389	0.0822004	0.128796	0.87897	0.389021	0.812344	0.800859	0.481838	0.75627	0.685389	0.773066	0.50488	0.0266183	0.989699	0.612144	0.580424	-0.63087	0.442758	-0.90459	0.370907	-1.08165	0.517192	0.983242	0.52052	-1.07046	0.494337	-0.632693	0.710619	1.57954	0.197484	0.915863	0.596188	FALSE	FALSE	FALSE	FALSE	FALSE	FALSE	FALSE	FALSE
YBR290W	2	-2.70438	2.91478e-07	-1.04873	0.00184994	1.65565	0.00319828	-2.45212	6.88029e-05	-2.86872	4.33558e-06	-0.318794	0.676345	-1.56567	0.000706346	-0.519569	0.151101	-0.138993	0.727157	-0.880375	0.000934062	-0.304272	0.322736	-1.20548	0.022215	-1.58834	0.0066375	-2.74447	2.69746e-06	-1.55596	0.00530537	-1.51996	0.000858776	-0.673097	0.274999	FALSE	FALSE	FALSE	FALSE	FALSE	FALSE	FALSE	FALSE
YBR291C	2	0.442411	0.0784928	-0.561841	0.0399961	-1.00425	0.02375	0.429393	0.376164	0.469812	0.0786888	-0.162122	0.828033	-0.831159	0.00639592	0.246226	0.574056	-0.149194	0.746825	0.365893	0.167346	0.321292	0.364429	0.361433	0.471038	0.283301	0.610992	0.282495	0.301048	0.0290746	0.969663	0.307349	0.246728	0.0501649	0.944958	TRUE	FALSE	FALSE	FALSE	FALSE	FALSE	FALSE	FALSE
YBR294W	2	0.17831	0.248482	0.346016	0.0354355	0.167706	0.532826	0.189815	0.701572	0.187846	0.410761	0.38221	0.494689	0.345634	0.135117	-0.0161046	0.986619	0.189942	0.683012	-0.0728447	0.826363	0.0634584	0.890969	0.17323	0.738594	0.512768	0.276498	0.85631	0.000840528	0.408388	0.403587	0.725798	0.00299189	1.19178	0.0108844	FALSE	FALSE	FALSE	FALSE	FALSE	TRUE	FALSE	FALSE
YBR295W	2	-2.48252	0.0133979	-0.244996	0.805327	2.23752	0.144304	-2.10806	0.358251	-2.74397	0.0038488	-0.0529872	0.983467	-0.3753	0.707467	-0.31387	0.841602	-0.0570501	0.968982	-3.60566	0.00267112	0.599479	0.58196	-3.30284	0.070891	-1.90308	0.412403	-3.37882	0.00134782	-4.24979	0.0360249	-2.70586	0.00991309	-2.69148	0.177297	FALSE	FALSE	FALSE	FALSE	FALSE	FALSE	FALSE	FALSE
YBR296C-A	2	-0.250996	0.387544	0.384749	0.183958	0.635745	0.175698	-0.129366	0.813852	-0.32539	0.349152	0.262241	0.68342	0.501188	0.142099	0.0416489	0.937819	0.151609	0.714638	0.424789	0.0791206	-0.156278	0.664393	0.428521	0.357903	0.122595	0.846491	0.26443	0.442122	0.188428	0.744771	0.200593	0.556086	0.282531	0.633416	FALSE	FALSE	FALSE	FALSE	FALSE	FALSE	FALSE	FALSE
YBR298C	2	-0.406367	0.32962	0.471842	0.300527	0.878209	0.212892	-0.302032	0.823842	-0.465553	0.429611	0.842515	0.594477	0.207117	0.764803	-0.267636	0.821257	0.614011	0.496308	-0.187281	0.800863	1.01417	0.194505	-0.447763	0.751376	1.10547	0.388819	0.461573	0.441785	0.32538	0.839428	-0.67431	0.272614	0.369888	0.826862	FALSE	FALSE	FALSE	FALSE	FALSE	FALSE	FALSE	FALSE
YBR299W	2	0.750845	0.000247138	0.422879	0.0183249	-0.327966	0.233131	0.533173	0.131865	0.929048	0.00182578	0.488925	0.229417	0.400067	0.141445	0.259609	0.604096	0.500269	0.223373	0.518542	0.0790369	0.437166	0.266092	0.945488	0.00571139	0.679253	0.0587034	0.795998	0.00499255	0.698618	0.0477955	0.664002	0.0164236	0.916357	0.0110599	FALSE	FALSE	FALSE	FALSE	FALSE	FALSE	FALSE	FALSE
YBR301W	2	-0.993834	0.229289	-1.70117	0.0647395	-0.707334	0.646154	-0.81176	0.640998	-1.11729	0.298959	-2.3627	0.271437	-1.29018	0.246477	-0.158414	0.869993	-0.67655	0.307064	-0.288161	0.571671	-0.145147	0.851668	-0.417683	0.808026	-0.97134	0.576177	-0.37845	0.720811	-1.19053	0.55829	-1.45159	0.175346	-1.90284	0.313495	FALSE	FALSE	FALSE	FALSE	FALSE	FALSE	FALSE	FALSE
YCL001W	3	0.29661	0.263349	-0.833605	0.00489591	-1.13021	0.0164784	0.191028	0.753555	0.391423	0.240949	-0.629493	0.312582	-0.957751	0.00806935	0.366061	0.45411	-0.24858	0.606638	-0.529196	0.0896874	-0.189744	0.676811	-1.15208	0.0254903	-0.214004	0.746632	-1.83881	2.68666e-05	-0.945519	0.0736935	-0.473738	0.146432	-0.728669	0.215106	TRUE	TRUE	FALSE	FALSE	FALSE	FALSE	FALSE	FALSE
YCL001W-A	3	0.52577	0.0001341	-0.000516772	0.996194	-0.526286	0.00871481	0.591577	0.106189	0.494472	0.0275379	-0.0545609	0.926649	0.0663226	0.789605	0.305162	0.251585	0.0792793	0.805671	0.205349	0.238464	0.0567635	0.837803	0.204818	0.612318	0.693661	0.0708955	0.467158	0.0381791	0.162619	0.724586	0.443929	0.0457835	-0.72382	0.0595705	FALSE	FALSE	FALSE	FALSE	FALSE	FALSE	FALSE	FALSE
YCL001W-B	3	-0.202231	0.451523	-0.541708	0.0493342	-0.339477	0.450356	-0.189467	0.697419	-0.194398	0.571616	-0.58896	0.245912	-0.480998	0.148028	0.0323792	0.952035	-0.296366	0.361696	0.272301	0.236873	-0.0933764	0.804629	0.249123	0.59612	0.00476317	0.995505	-0.0224911	0.953358	-0.343365	0.483692	-0.280896	0.384934	0.129825	0.837391	FALSE	FALSE	FALSE	FALSE	FALSE	FALSE	FALSE	FALSE
YCL002C	3	-0.450354	0.0382586	-0.406118	0.067186	0.0442368	0.919448	-0.369627	0.336909	-0.4939	0.121666	-0.314864	0.508496	-0.448482	0.17246	-0.067875	0.866893	-0.151231	0.636813	-0.551548	0.00785393	0.247078	0.336218	-0.950729	0.00914867	-0.0408287	0.942363	-1.47137	0.00016024	-0.350029	0.390396	-1.84596	2.46621e-05	0.0251561	0.968166	FALSE	FALSE	FALSE	FALSE	FALSE	FALSE	FALSE	FALSE
YCL004W	3	1.0534	0.000288591	-0.327128	0.188581	-1.38053	0.00295742	1.11654	0.0189164	1.02394	0.00468942	-0.17974	0.7939	-0.409337	0.236529	0.594747	0.118156	-0.158131	0.691954	0.967428	0.000382265	0.354698	0.259563	1.01688	0.0240281	0.814289	0.0903389	0.857615	0.0137697	0.873489	0.064573	0.548313	0.0969759	0.665089	0.198056	FALSE	FALSE	FALSE	FALSE	FALSE	FALSE	FALSE	FALSE
YCL005W-A	3	1.15375	0.000309655	-0.0153909	0.958206	-1.16914	0.0133085	0.954021	0.0650082	1.32797	0.00107519	-0.0266106	0.974017	0.0192197	0.962826	0.369671	0.46163	-0.0139763	0.978219	0.690336	0.0276483	0.510262	0.206773	0.998485	0.0484925	0.978351	0.063891	0.778324	0.0274741	-0.00185852	0.998038	0.777654	0.0278372	0.67078	0.239656	FALSE	FALSE	FALSE	FALSE	FALSE	FALSE	FALSE	FALSE
YCL008C	3	-2.7272	3.93091e-05	-2.88194	3.30295e-05	-0.154744	0.952717	-2.04192	0.232977	-3.17233	3.02156e-05	-2.5976	0.181468	-3.04404	5.99521e-05	-0.295074	0.869821	-1.3847	0.238803	-2.11839	0.0403271	-0.725555	0.588684	-3.46346	0.0412882	-3.33027	0.0643179	0.0878076	0.88499	-1.97359	0.286981	-2.02193	0.0017715	0.247157	0.930055	FALSE	FALSE	FALSE	TRUE	FALSE	FALSE	FALSE	FALSE
YCL009C	3	-1.06724	0.244251	-0.893061	0.341669	0.174183	0.927811	-0.667882	0.697928	-1.41302	0.316288	-0.921747	0.689082	-0.866094	0.54189	-0.179153	0.891704	-0.136358	0.913847	0.253722	0.720916	0.236568	0.812496	0.0689436	0.973419	-1.66645	0.302923	-2.39564	0.0784917	-0.32487	0.885373	-0.235623	0.870609	1.14534	0.523241	FALSE	FALSE	FALSE	FALSE	FALSE	FALSE	FALSE	FALSE
YCL010C	3	0.0822429	0.737324	-0.0153564	0.954338	-0.0975994	0.835211	-0.0631605	0.913481	0.206821	0.500527	-0.251425	0.706106	0.187392	0.575267	-0.0575538	0.932333	-0.213063	0.684647	-0.847168	0.0108896	0.0456178	0.927835	-0.944789	0.0397068	0.359067	0.479949	-0.0471251	0.892209	-0.0910062	0.888337	0.0927785	0.777496	-0.259201	0.675387	FALSE	FALSE	FALSE	FALSE	FALSE	FALSE	FALSE	FALSE
YCL011C	3	-2.87063	0.000217603	-0.452795	0.425488	2.41784	0.0189307	-2.51866	0.190314	-3.1061	0.00146404	-0.277948	0.9144	-0.558051	0.499579	-0.698557	0.597137	-0.49477	0.704741	-1.37903	0.132501	-1.02743	0.336483	-3.74046	0.0684379	-0.998681	0.643667	-1.69605	0.0445717	-1.12711	0.562004	-1.24084	0.128977	-0.35069	0.884308	FALSE	FALSE	FALSE	TRUE	FALSE	FALSE	FALSE	FALSE
YCL016C	3	-2.12363	0.00434195	-0.562032	0.386313	1.5616	0.150291	-1.26335	0.342926	-2.82191	0.00385856	-0.388791	0.835056	-0.657885	0.441859	-0.0708706	0.970037	-0.224557	0.864357	-2.49621	0.0131373	-0.98521	0.372559	-3.15451	0.0209092	-3.19342	0.027142	-3.03828	0.00183987	-3.25389	0.0256791	-1.33506	0.132064	-2.45588	0.078494	FALSE	TRUE	TRUE	FALSE	FALSE	FALSE	FALSE	FALSE
YCL017C	3	0.81417	5.09143e-07	0.695307	3.26041e-06	-0.118863	0.472652	0.818946	0.0243693	0.828388	9.95722e-05	0.704781	0.0799963	0.714769	0.000429255	0.40653	0.228706	0.44069	0.147875	0.957101	0.000206414	0.12446	0.715583	1.14099	0.00149264	1.188	0.00268598	0.934179	1.83055e-05	0.834412	0.0227304	0.502202	0.00471897	0.714621	0.0588489	FALSE	FALSE	FALSE	FALSE	FALSE	FALSE	FALSE	FALSE
YCL025C	3	-0.254039	0.0275868	0.397106	0.00215661	0.651145	0.00271905	-0.146143	0.78088	-0.316241	0.22377	0.396761	0.487282	0.42384	0.115468	0.0499004	0.911319	0.130545	0.714784	-0.360461	0.0895627	-0.240242	0.400629	-0.395704	0.406969	0.266465	0.645411	0.639053	0.0183556	0.280078	0.607574	1.41438	3.9836e-05	0.258099	0.669302	FALSE	FALSE	FALSE	FALSE	FALSE	TRUE	FALSE	FALSE
YCL026C-A	3	-1.34127	0.000757223	-1.04358	0.00642354	0.297689	0.621982	-1.41109	0.193243	-1.27572	0.0153246	-0.610779	0.685439	-1.3462	0.0152905	-0.242187	0.781397	-0.170955	0.847377	-0.901434	0.0678582	-0.6852	0.279082	-1.85035	0.0956351	-0.029184	0.985102	-2.06392	0.000620256	-0.599204	0.636004	-1.07219	0.0421772	-1.68373	0.164479	FALSE	FALSE	FALSE	FALSE	FALSE	FALSE	FALSE	FALSE
YCL026C-B	3	1.18673	4.29277e-05	0.463749	0.0475044	-0.722978	0.0517741	1.15671	0.0227117	1.22618	0.000422428	0.407015	0.529364	0.532014	0.0813135	0.670124	0.221126	0.433076	0.404087	-0.26252	0.50639	0.331189	0.511422	-0.169157	0.782161	0.779221	0.128172	0.349651	0.23406	0.279123	0.645126	0.472618	0.100706	-0.304485	0.649699	FALSE	FALSE	FALSE	FALSE	FALSE	FALSE	FALSE	FALSE
YCL028W	3	0.0182603	0.956829	-0.613123	0.0548162	-0.631384	0.20456	0.0755361	0.969671	-0.00694198	0.988857	-0.768903	0.723145	-0.472463	0.340088	-0.158168	0.893654	-0.35762	0.702808	-1.52352	0.0130767	0.1049	0.912368	-1.38894	0.392414	-3.104	0.16811	0.18943	0.721239	-0.870288	0.68186	-0.00837278	0.987556	0.000152788	0.999916	FALSE	FALSE	FALSE	FALSE	FALSE	FALSE	FALSE	FALSE
YCL029C	3	-3.3367	1.11151e-07	-0.963974	0.0050806	2.37273	0.000571881	-3.12434	2.11413e-05	-3.4727	5.79475e-07	-1.10392	0.111953	-0.839964	0.0265769	-0.640989	0.151101	-0.67421	0.0856472	-1.62069	1.80867e-05	-0.69815	0.0560852	-1.96778	0.00149264	-1.1262	0.0713282	-0.675725	0.0614933	-1.17213	0.0572444	-1.65959	0.000206392	-1.96095	0.0026713	FALSE	FALSE	FALSE	TRUE	TRUE	FALSE	FALSE	FALSE
YCL030C	3	0.195271	0.181437	0.292876	0.059094	0.0976045	0.723517	0.272653	0.570679	0.155722	0.46899	0.374326	0.512755	0.258971	0.239159	0.179738	0.624783	0.270841	0.390757	0.527091	0.0188735	0.358143	0.206878	0.567513	0.202219	0.957494	0.0423679	0.292048	0.171721	0.125196	0.843088	0.95593	0.000193902	0.194923	0.758	FALSE	FALSE	FALSE	FALSE	FALSE	TRUE	FALSE	FALSE
YCL032W	3	-0.411734	0.240415	-0.213197	0.565889	0.198537	0.769462	-0.621316	0.653998	-0.243986	0.630694	0.158225	0.937408	-0.457391	0.366676	-0.0731802	0.960528	0.284057	0.80101	-0.954229	0.151021	-0.31891	0.743147	-1.56286	0.278133	-0.153368	0.937608	-1.51398	0.00483536	-1.06226	0.452933	-1.05602	0.0390561	-1.2107	0.42767	FALSE	FALSE	FALSE	FALSE	FALSE	FALSE	FALSE	FALSE
YCL034W	3	-1.64436	0.163512	0.810157	0.55386	2.45451	0.232216			-2.53187	0.0320254			0.243523	0.885388													0.0402439	0.972687			-1.48319	0.21043			FALSE	FALSE	FALSE	FALSE	FALSE	FALSE	FALSE	FALSE
YCL035C	3	-1.15539	5.4708e-05	-1.51764	5.92523e-06	-0.362253	0.32096	-1.43806	0.0264894	-0.931725	0.00247763	-1.18226	0.102369	-1.7411	1.85405e-05	-0.490205	0.19214	-0.558109	0.098066	-1.10882	0.000182737	-0.328473	0.310023	-1.75747	0.00591271	-2.23301	0.0029294	-2.81527	8.18797e-08	-1.55382	0.0190082	-3.06225	1.31726e-07	-0.82849	0.251609	FALSE	TRUE	FALSE	FALSE	FALSE	FALSE	FALSE	FALSE
YCL036W	3	0.244458	0.481138	-0.507707	0.149004	-0.752164	0.181545	-0.262452	0.764309	0.604029	0.199816	-0.934738	0.28732	-0.160451	0.763842	-0.642303	0.34541	-0.373563	0.56301	-0.621565	0.145372	0.716479	0.197999	0.4748	0.554033	-0.00309342	0.998109	0.0120587	0.983334	0.372042	0.68618	-0.148587	0.775632	1.22106	0.122297	FALSE	FALSE	FALSE	FALSE	FALSE	FALSE	FALSE	FALSE
YCL038C	3	-0.609024	0.0771897	-0.0821601	0.823186	0.526863	0.351899	-0.471261	0.669522	-0.697429	0.149285	-0.228759	0.884111	0.0458984	0.933401	0.262149	0.690117	-0.109894	0.883297	-0.305242	0.454914	-0.592835	0.253304	-0.432144	0.704818	-0.57773	0.631225	-0.384115	0.445296	-0.464645	0.705945	-0.950365	0.0493887	-1.19943	0.340065	FALSE	FALSE	FALSE	FALSE	FALSE	FALSE	FALSE	FALSE
YCL042W	3	0.0824748	0.693181	0.129033	0.551832	0.0465586	0.909657	0.0147068	0.983896	0.150474	0.685401	0.107779	0.89636	0.172699	0.667475	-0.007051	0.994871	0.124352	0.861308	-0.220079	0.60726	0.0268615	0.968009	0.0235255	0.976373	0.943113	0.0718076	0.0268535	0.949871	0.32385	0.606622	0.041254	0.919249	0.198606	0.783854	FALSE	FALSE	FALSE	FALSE	FALSE	FALSE	FALSE	FALSE
YCL045C	3	-0.544124	0.118165	-0.872656	0.0230265	-0.328532	0.595875	-0.87186	0.535724	-0.29036	0.531019	-0.742556	0.698872	-0.941862	0.0537452	-0.200037	0.859619	-0.41177	0.655675	-0.772546	0.20298	-0.141835	0.883246	-1.43989	0.316582	0.732138	0.639064	-1.27715	0.00947955	-1.27962	0.470656	-1.56286	0.00306996	-0.139931	0.950319	FALSE	FALSE	FALSE	FALSE	FALSE	FALSE	FALSE	FALSE
YCL047C	3	-0.578571	0.00416992	-0.746724	0.000882548	-0.168154	0.60828	-0.624691	0.140853	-0.527399	0.024076	-0.963345	0.0420835	-0.562892	0.0210718	-0.0648281	0.872276	-0.269697	0.328442	-0.630695	0.00320831	-0.572494	0.0213956	-0.938901	0.0217915	-0.136738	0.81185	-0.290352	0.204792	-1.43459	0.00125295	-0.335035	0.137014	-1.68102	0.000249775	FALSE	FALSE	FALSE	FALSE	FALSE	FALSE	FALSE	FALSE
YCL048W	3	-1.45916	0.0268414	0.253893	0.709525	1.71306	0.10174	-1.61872	0.401825	-1.37827	0.0634004	-0.5049	0.855618	0.720357	0.324682	-0.719983	0.604096	-0.16252	0.92207	-1.37674	0.121796	0.418307	0.733694	-1.71107	0.34782	-0.0793646	0.977193	1.03443	0.166864	-2.43775	0.277625	-2.3617	0.00782511	-1.28239	0.592011	FALSE	FALSE	FALSE	TRUE	TRUE	FALSE	FALSE	FALSE
YCL049C	3	1.13827	2.64222e-05	0.744773	0.00129804	-0.393497	0.225575	1.18351	0.00426822	1.12182	0.000873996	0.764183	0.0882838	0.756735	0.0134117	0.555448	0.124844	0.385487	0.219716	0.729432	0.00286049	0.537106	0.0579727	0.700517	0.072565	1.2127	0.00516384	0.348058	0.224061	0.527777	0.210179	1.38547	9.36813e-05	0.591902	0.173967	FALSE	FALSE	FALSE	FALSE	FALSE	FALSE	FALSE	FALSE
YCL050C	3	0.724692	5.90965e-06	0.513982	0.000227326	-0.21071	0.245932	0.789607	0.0354072	0.694078	0.00822162	0.476744	0.28873	0.566674	0.0296614	0.333372	0.379067	0.193172	0.607122	0.423965	0.0751845	0.293612	0.347023	0.339576	0.393729	0.710368	0.0642544	0.457351	0.0683341	0.111417	0.830873	1.08855	0.000273555	0.0775281	0.88753	FALSE	FALSE	FALSE	FALSE	FALSE	FALSE	FALSE	FALSE
YCL051W	3	-1.49371	9.69425e-05	-0.270329	0.383845	1.22339	0.019767	-1.19432	0.0540571	-1.69113	0.000100126	-0.300869	0.733811	-0.221669	0.543491	-0.419113	0.378189	-0.175	0.731312	-0.816429	0.00957997	-0.092715	0.846724	-1.42583	0.0189409	-0.65571	0.330318	-0.757633	0.0272064	-0.710279	0.267838	-0.451793	0.165988	-0.866373	0.194598	FALSE	FALSE	FALSE	FALSE	FALSE	FALSE	FALSE	FALSE
YCL052C	3	0.482837	0.0331522	1.00513	0.000248261	0.522289	0.148028	0.562999	0.100771	0.437809	0.115796	0.992716	0.00636024	1.04051	0.00118669	0.361017	0.264685	0.56998	0.0524936	0.498743	0.0211235	0.231763	0.412304	0.568525	0.0816595	0.707427	0.0423556	0.690542	0.014945	0.352006	0.32723	0.581153	0.0329595	0.358536	0.35425	FALSE	FALSE	FALSE	FALSE	FALSE	FALSE	FALSE	FALSE
YCL054W	3	0.199091	0.429894	-0.770665	0.00706222	-0.969756	0.027785	0.113953	0.883012	0.278051	0.397243	-0.765457	0.312426	-0.746824	0.0351035	0.00834288	0.994361	-0.275799	0.597927	0.393173	0.238676	-0.37139	0.41774	0.379858	0.582438	-0.0203038	0.982622	-0.104634	0.780241	0.188389	0.826454	0.283613	0.388611	-0.530436	0.51045	TRUE	FALSE	FALSE	FALSE	FALSE	FALSE	FALSE	FALSE
YCL055W	3	-0.738325	0.00879996	0.203916	0.469909	0.942241	0.0386245	-0.618618	0.322534	-0.808723	0.0114869	0.164832	0.865712	0.260776	0.428157	-0.0192208	0.983722	0.125802	0.816703	-0.344361	0.248137	0.964788	0.00738315	-0.267177	0.706414	0.463906	0.516592	0.348716	0.253792	-0.0354266	0.971537	0.809975	0.0100187	-0.0369205	0.970842	FALSE	FALSE	FALSE	FALSE	FALSE	TRUE	TRUE	FALSE
YCL056C	3	0.28332	0.198498	-0.770591	0.0024192	-1.05391	0.00877626	0.308153	0.529415	0.282717	0.403167	-0.630703	0.238463	-0.847034	0.0164933	0.135961	0.742395	-0.280994	0.404118	0.259049	0.272023	-0.127739	0.720428	0.125276	0.817105	0.50545	0.308303	-0.199316	0.570117	-0.208698	0.713818	0.151332	0.658813	0.66843	0.178701	TRUE	FALSE	FALSE	FALSE	FALSE	FALSE	FALSE	FALSE
YCL057C-A	3	0.632234	0.010085	0.266455	0.271551	-0.365779	0.348766	0.617331	0.173428	0.660662	0.0282706	0.148222	0.833544	0.378364	0.214388	0.328339	0.437742	0.225589	0.586098	0.756704	0.00601547	-0.0869948	0.840492	0.756075	0.082789	0.354553	0.479568	1.04965	0.0014723	0.101655	0.875195	0.46471	0.110964	0.224173	0.724165	FALSE	FALSE	FALSE	FALSE	FALSE	FALSE	FALSE	FALSE
YCL057W	3	-1.64186	0.0196369	-0.899987	0.161655	0.741872	0.505387	-1.47945	0.41411	-1.77548	0.0213181	-0.953139	0.673956	-0.831975	0.242091	0.0330406	0.984478	-0.426895	0.619559	-0.159746	0.803726	-0.649846	0.380426	0.109164	0.958944	-2.88527	0.134258	-0.0275414	0.971704	-2.32234	0.212938	-2.25417	0.00445248	-1.69159	0.44226	FALSE	FALSE	FALSE	TRUE	TRUE	FALSE	FALSE	FALSE
YCL063W	3	0.403835	0.13443	-0.0802472	0.799368	-0.484082	0.291204	0.509707	0.29478	0.342658	0.267222	0.0161915	0.982701	-0.127184	0.723406	0.271344	0.499454	0.137508	0.756981	0.0473514	0.877279	0.145421	0.697406	0.0555582	0.931258	0.852115	0.0921998	-0.49383	0.114722	-0.273944	0.634899	0.0780991	0.816262	0.260107	0.692211	FALSE	FALSE	FALSE	FALSE	FALSE	FALSE	FALSE	FALSE
YCL064C	3	0.317962	0.41784	-1.57511	0.00101055	-1.89307	0.00871481	-0.152755	0.88099	0.698804	0.233943	-1.65744	0.0873696	-1.48965	0.0200716	-0.951363	0.203201	-0.791122	0.236913	-0.667759	0.185028	0.483047	0.529503	-0.0379266	0.974554	-0.17621	0.889754	-1.52465	0.0169776	-0.780604	0.438803	-1.06427	0.0742013	0.987725	0.294938	TRUE	TRUE	FALSE	FALSE	FALSE	FALSE	FALSE	FALSE
YCL069W	3	-0.702361	0.396164	-2.31861	0.00395949	-1.61625	0.198064	-1.01888	0.492558	-0.46587	0.637618	-2.02633	0.14301	-2.49751	0.00575099	-0.101917	0.922975	-0.870808	0.171149	-0.973241	0.0434553	-0.335449	0.608466	-1.37927	0.247285	-0.751538	0.587861	-0.000557035	0.999436	-1.64961	0.23208	-2.08173	0.0158678	-2.84371	0.0366914	FALSE	FALSE	FALSE	FALSE	FALSE	FALSE	FALSE	FALSE
YCR002C	3	0.742473	0.00175722	0.409824	0.0612786	-0.332649	0.343421	0.637194	0.194159	0.83907	0.0105685	0.334076	0.610693	0.492551	0.12123	0.363461	0.267547	0.221681	0.481548	0.529732	0.0159596	0.109938	0.74357	0.582301	0.225515	0.837385	0.113609	0.650303	0.0404442	0.417565	0.437576	0.551419	0.071023	0.306094	0.632618	FALSE	FALSE	FALSE	FALSE	FALSE	FALSE	FALSE	FALSE
YCR003W	3	0.456404	0.000609278	-0.0308614	0.809839	-0.487265	0.0159149	0.492068	0.224564	0.447603	0.0636692	-0.020443	0.974017	-0.0121168	0.965441	0.328994	0.339795	-0.0926078	0.817745	0.253434	0.247608	0.0495157	0.889863	0.123882	0.795997	1.13099	0.0079524	0.547615	0.0277923	0.348421	0.440746	0.653814	0.00987645	-0.121455	0.839807	FALSE	FALSE	FALSE	FALSE	FALSE	FALSE	FALSE	TRUE
YCR004C	3	0.104947	0.448975	-0.296535	0.0429783	-0.401482	0.0823965	0.21213	0.630767	0.0431175	0.877728	-0.201027	0.736117	-0.340689	0.19109	0.132236	0.713289	-0.171523	0.606638	0.246079	0.241961	0.165427	0.577713	0.152768	0.748801	0.689123	0.10855	-0.272666	0.295035	-0.21178	0.671994	-1.38881	3.96158e-05	-0.173391	0.762894	FALSE	FALSE	FALSE	FALSE	FALSE	FALSE	FALSE	FALSE
YCR005C	3	-0.806199	0.000908148	-0.533538	0.0179041	0.272661	0.444137	-0.836892	0.118472	-0.766514	0.0106181	-0.348203	0.625017	-0.645505	0.0308389	-0.249675	0.537342	-0.173134	0.674273	-0.802771	0.00352018	-0.160761	0.659369	-1.37216	0.00913101	-0.317867	0.626769	-2.0795	1.57316e-06	-0.868368	0.102385	-2.16373	2.01926e-06	-0.128758	0.867733	FALSE	FALSE	FALSE	FALSE	FALSE	FALSE	FALSE	FALSE
YCR007C	3	0.217834	0.439875	-0.431356	0.135982	-0.64919	0.158534	-0.0724821	0.933697	0.454791	0.357078	-0.681288	0.421857	-0.214315	0.693709	-0.421384	0.62354	-0.260471	0.764385	-0.034795	0.957139	-0.235877	0.769911	0.474575	0.568418	0.741916	0.321503	-0.072184	0.900771	0.782781	0.282079	-0.0903376	0.872575	0.938255	0.238191	FALSE	FALSE	FALSE	FALSE	FALSE	FALSE	FALSE	FALSE
YCR009C	3	1.02797	0.00106637	0.53997	0.0577465	-0.488002	0.277067	1.00664	0.0490621	1.06067	0.00198654	0.585293	0.32561	0.532183	0.0913869	0.541711	0.183816	0.338936	0.361926	0.161077	0.56644	0.299654	0.392677	0.371889	0.484865	1.12103	0.0292165	0.409767	0.173955	0.400933	0.484259	0.687161	0.0241813	0.186097	0.802621	FALSE	FALSE	FALSE	FALSE	FALSE	FALSE	FALSE	FALSE
YCR010C	3	1.27972	7.48134e-07	0.600364	0.00119266	-0.679359	0.0146335	1.2365	0.00622204	1.32794	5.29214e-05	0.609422	0.23663	0.619556	0.01844	0.693296	0.0990548	0.372434	0.237975	-0.140947	0.566915	-0.0645157	0.863716	-0.222255	0.657047	1.17354	0.0118529	0.725147	0.00635611	0.800403	0.0726162	1.19377	9.60995e-05	0.327401	0.553955	FALSE	FALSE	FALSE	FALSE	FALSE	FALSE	FALSE	FALSE
YCR012W	3	0.595559	0.00757362	0.711153	0.00279151	0.115594	0.772827	0.645368	0.0619029	0.575131	0.0767953	0.470813	0.245912	0.914453	0.00872617	0.150978	0.737272	0.407191	0.240569	0.892792	0.00135484	0.687618	0.0308311	1.53191	3.44848e-05	0.866974	0.0143986	0.27221	0.415179	1.00312	0.00447602	1.29119	0.000515195	1.33048	0.00026606	FALSE	FALSE	FALSE	FALSE	FALSE	TRUE	TRUE	TRUE
YCR014C	3	-0.128578	0.472626	-0.301654	0.108278	-0.173076	0.580748	-0.0586049	0.911896	-0.162787	0.511501	-0.21569	0.724161	-0.339681	0.183946	-0.0375138	0.929566	-0.0224916	0.953888	0.063804	0.777527	0.0997308	0.74588	-0.195801	0.680653	0.76344	0.0793423	0.0182281	0.949666	-0.09424	0.875793	0.00277676	0.99285	-0.178554	0.762894	FALSE	FALSE	FALSE	FALSE	FALSE	FALSE	FALSE	FALSE
YCR015C	3	-2.4073	1.76914e-08	-1.64098	5.98e-07	0.766313	0.0220102	-2.45297	1.51951e-05	-2.35689	8.71889e-07	-1.22882	0.0239343	-1.91891	4.95577e-06	-0.576798	0.107528	-0.487258	0.105401	-0.918531	0.000337753	-0.287367	0.318841	-1.8993	0.000230062	-1.26455	0.0126191	-2.81603	6.66954e-08	-1.93042	0.000249436	-2.64548	2.77872e-07	-1.42606	0.00784145	FALSE	FALSE	FALSE	FALSE	FALSE	FALSE	FALSE	FALSE
YCR016W	3	0.104244	0.472511	0.200711	0.180404	0.0964672	0.720322	0.0657778	0.900876	0.150251	0.455685	0.0614985	0.927987	0.328253	0.11049	0.0831018	0.833551	0.0284411	0.943908	0.471028	0.0204615	0.13856	0.630025	0.437287	0.309659	0.276972	0.580922	-0.0383209	0.867067	0.306136	0.532524	0.703856	0.00150344	0.289056	0.606709	FALSE	FALSE	FALSE	FALSE	FALSE	FALSE	FALSE	FALSE
YCR019W	3	-0.959329	0.0171429	-1.32586	0.00198849	-0.366533	0.575323	-1.19311	0.0757302	-0.772082	0.0859033	-1.38067	0.0510657	-1.26039	0.00766901	-0.399628	0.4354	-0.533067	0.221369	-0.832059	0.0118476	-0.451826	0.274222	-0.707122	0.265414	-1.19755	0.0654991	-1.12352	0.0123723	-0.854228	0.187509	-0.663346	0.118307	-2.04758	0.00299684	FALSE	FALSE	FALSE	FALSE	FALSE	FALSE	FALSE	FALSE
YCR020C	3	-0.794136	0.00426034	-1.04642	0.000697943	-0.25228	0.568532	-0.769546	0.12726	-0.795503	0.0258256	-0.59444	0.312582	-1.34839	0.00105757	-0.134616	0.815579	-0.0831806	0.88382	-0.998147	0.00261005	-0.0612501	0.901877	-1.87403	0.000265715	-0.207055	0.737041	-2.32275	4.5901e-06	-1.23906	0.0158128	-1.13714	0.00337988	-1.16587	0.0237165	FALSE	TRUE	FALSE	FALSE	FALSE	FALSE	FALSE	FALSE
YCR020C-A	3	0.0435273	0.896606	-0.925712	0.0111954	-0.96924	0.0762917	-0.0903244	0.897532	0.15929	0.679496	-0.891888	0.179627	-0.92701	0.0258616	0.0745503	0.902178	-0.217381	0.641647	-0.70864	0.0193564	-0.276258	0.494678	-1.23919	0.0245821	-0.546887	0.366505	-1.31228	0.00173472	-1.224	0.033832	-1.16513	0.00442151	-0.9149	0.12648	FALSE	FALSE	FALSE	FALSE	FALSE	FALSE	FALSE	FALSE
YCR020W-B	3	0.258038	0.129414	-0.0310034	0.872189	-0.289041	0.308479	0.251544	0.525618	0.280446	0.215808	-0.125713	0.824697	0.0653646	0.797593	0.136663	0.663801	-0.0266068	0.944537	0.0491349	0.8251	-0.0184684	0.954251	0.152683	0.721168	0.555332	0.152291	0.0708019	0.78259	0.510644	0.178058	0.533519	0.01978	-0.0260821	0.965916	FALSE	FALSE	FALSE	FALSE	FALSE	FALSE	FALSE	FALSE
YCR021C	3	0.529112	0.00648929	0.250027	0.181622	-0.279086	0.359551	0.423608	0.548933	0.622284	0.00587212	0.0892102	0.932438	0.393429	0.0717637	0.21469	0.717841	0.145807	0.818106	0.37517	0.286155	-0.109534	0.846353	0.326271	0.668408	0.652457	0.372845	0.363675	0.0886478	-0.384179	0.630165	0.353389	0.094172	0.353741	0.69017	FALSE	FALSE	FALSE	FALSE	FALSE	FALSE	FALSE	FALSE
YCR024C	3	0.429079	0.000347871	0.563896	3.72247e-05	0.134817	0.426418	0.489274	0.0841902	0.401875	0.0261404	0.61941	0.0460031	0.548949	0.005269	0.319325	0.34541	0.439386	0.137992	0.436571	0.0425845	0.287771	0.291307	0.495149	0.0697916	0.443905	0.123407	0.525539	0.00547358	0.624902	0.0284576	0.730106	0.000373069	0.215088	0.542139	FALSE	FALSE	FALSE	FALSE	FALSE	FALSE	FALSE	FALSE
YCR027C	3	0.233139	0.0299241	0.184462	0.0912119	-0.0486772	0.810877	0.264725	0.386538	0.227223	0.154822	0.142332	0.743244	0.24212	0.143913	0.234797	0.662987	0.114658	0.852292	0.448788	0.164971	4.40532	6.36945e-11	0.481156	0.0958923	0.339154	0.289276	0.436122	0.00986383	0.434003	0.151543	0.609025	0.000781289	0.32441	0.340065	FALSE	FALSE	FALSE	FALSE	FALSE	TRUE	TRUE	FALSE
YCR028C	3	-0.910978	0.0516094	0.256849	0.59347	1.16783	0.121868	-0.724687	0.465816	-1.04118	0.0693708	0.120126	0.937408	0.38109	0.51197	-0.317089	0.662516	0.187964	0.810683	0.0363052	0.947795	-0.219405	0.743147	-0.0569454	0.965204	-1.50434	0.176989	0.512678	0.33942	0.32332	0.789772	-0.20546	0.716336	0.209574	0.879553	FALSE	FALSE	FALSE	FALSE	FALSE	FALSE	FALSE	FALSE
YCR028C-A	3	0.553846	0.00178035	0.00398484	0.982104	-0.549861	0.0405762	0.455819	0.229886	0.641992	0.00126283	-0.0763644	0.898917	0.0881691	0.646374	0.207985	0.534228	0.0124393	0.973812	0.0516367	0.831761	0.17433	0.546972	0.0541181	0.909134	0.0358346	0.949061	0.133095	0.46348	0.237945	0.593306	-0.234819	0.176479	-0.134646	0.802621	FALSE	FALSE	FALSE	FALSE	FALSE	FALSE	FALSE	FALSE
YCR030C	3	-0.158397	0.567012	0.807	0.0079315	0.965397	0.0393225	-0.0318639	0.968856	-0.23316	0.548614	0.815417	0.244895	0.827223	0.0394914	-0.0197561	0.987391	0.505838	0.351004	0.260417	0.521971	0.278142	0.614639	0.247123	0.718506	-0.0979516	0.910806	0.383282	0.323429	0.818908	0.173856	1.93315	6.71548e-05	-0.130423	0.886401	FALSE	FALSE	FALSE	FALSE	FALSE	TRUE	FALSE	FALSE
YCR031C	3	-2.45549	0.00442551	-2.89644	0.00264791	-0.440951	0.778611	-1.98697	0.327702	-2.78123	0.00285415	-2.18058	0.415717	-3.34576	0.00117254	-0.350631	0.816404	-0.0192607	0.987959	0.765556	0.33974	0.322868	0.81515	0.753333	0.715703	-0.612606	0.815619	-0.865848	0.299588	-3.92194	0.0560533	-2.32521	0.0150692	-0.916768	0.737167	FALSE	FALSE	FALSE	TRUE	TRUE	FALSE	FALSE	FALSE
YCR035C	3	0.823577	0.000135715	0.698545	0.000762893	-0.125032	0.693899	1.00245	0.00339333	0.705659	0.00346711	0.5287	0.177288	0.849276	0.00107143	0.304467	0.305776	0.305318	0.240569	0.780434	0.000337753	0.540861	0.0240782	1.05116	0.00176417	0.365094	0.319059	0.406132	0.0681522	0.587587	0.0864939	0.678606	0.0039217	0.631412	0.074875	FALSE	FALSE	FALSE	FALSE	FALSE	FALSE	FALSE	FALSE
YCR036W	3	0.358777	0.218259	0.862369	0.00611063	0.503592	0.29059	0.589103	0.189718	0.207562	0.530723	0.891872	0.060813	0.86676	0.0105118	0.394889	0.297	0.417049	0.216243	0.480735	0.0474368	0.615616	0.0429999	0.655425	0.115156	1.28299	0.00484142	1.16219	0.00100411	0.776914	0.070639	1.34026	0.000293275	0.465045	0.34326	FALSE	FALSE	FALSE	FALSE	FALSE	FALSE	FALSE	TRUE
YCR037C	3	-0.461039	0.0178005	0.412583	0.0351727	0.873622	0.00942219	-0.315417	0.464702	-0.549449	0.010221	0.571211	0.227538	0.321027	0.124859	-0.00298308	0.996035	0.41139	0.187522	-0.360312	0.114826	0.160668	0.617829	-0.473695	0.242874	-0.137214	0.802106	-0.482779	0.0213415	0.0291058	0.964764	-0.0389698	0.862865	-0.117042	0.845965	FALSE	FALSE	FALSE	FALSE	FALSE	FALSE	FALSE	FALSE
YCR043C	3	-0.238409	0.270216	-0.674774	0.00613567	-0.436366	0.225807	-0.474189	0.39987	-0.0478655	0.86891	-0.603919	0.366104	-0.700939	0.0145719	-0.056302	0.908751	-0.140758	0.722478	-0.247574	0.290536	0.257385	0.402747	-0.634329	0.246303	0.104985	0.902107	-1.48949	2.04296e-05	-0.993137	0.074074	-0.755925	0.00713492	-1.54259	0.0087529	FALSE	FALSE	FALSE	FALSE	FALSE	FALSE	FALSE	FALSE
YCR044C	3	0.53454	0.0067329	0.465863	0.0172493	-0.0686775	0.848739	0.641751	0.0494369	0.471024	0.0386912	0.478232	0.201676	0.483133	0.0373408	0.378381	0.206147	0.321789	0.238795	0.581131	0.0053691	0.377315	0.134437	0.615953	0.049963	0.751882	0.0234555	0.807014	0.0012098	0.380562	0.263448	0.812891	0.00105812	0.541473	0.113024	FALSE	FALSE	FALSE	FALSE	FALSE	FALSE	FALSE	FALSE
YCR045C	3	0.726937	6.55583e-05	1.04821	2.50689e-06	0.321272	0.164894	0.796207	0.00802965	0.692625	0.0029239	1.10228	0.000630757	1.03413	0.000148519	0.477468	0.140226	0.670453	0.0207574	0.720281	0.00152659	0.128341	0.670968	0.830697	0.004378	0.615996	0.0438778	1.06762	5.72325e-05	0.668853	0.0265641	0.97246	0.000144312	0.240852	0.510258	FALSE	FALSE	FALSE	FALSE	FALSE	FALSE	FALSE	FALSE
YCR046C	3	0.191742	0.579591	-1.37254	0.000895476	-1.56429	0.0108817	0.419471	0.651343	0.0438323	0.922015	-1.63202	0.0897213	-1.15804	0.00856947	0.13549	0.869993	-0.576686	0.301361	0.381073	0.348642	0.29856	0.60744	0.710956	0.417953	0.133507	0.91427	-0.0343352	0.941569	0.328485	0.755915	-0.44523	0.258936	-0.151666	0.89922	TRUE	FALSE	FALSE	FALSE	FALSE	FALSE	FALSE	FALSE
YCR047C	3	-0.725725	0.121833	0.590798	0.19407	1.31652	0.0839257	-0.88722	0.352587	-0.60974	0.277732	0.45642	0.722085	0.705604	0.189978	-0.104849	0.912359	0.280278	0.711215	0.0684638	0.901887	-0.425189	0.505072	0.189193	0.859319	0.444582	0.672186	-0.475814	0.377243	-0.282655	0.807241	-0.66809	0.225956	-0.273385	0.829712	FALSE	FALSE	FALSE	FALSE	FALSE	FALSE	FALSE	FALSE
YCR048W	3	-0.589133	0.255546	-0.463248	0.361525	0.125885	0.930718	-1.51156	0.302165	0.069368	0.93523	-0.272934	0.898917	-0.587712	0.447503	-0.965595	0.49479	0.207354	0.898831	-1.31764	0.173336	0.213441	0.889684	-0.272583	0.875532	-1.18342	0.495721	-2.26929	0.0105756	-0.608127	0.735549	-0.997831	0.267101	-0.591405	0.775512	FALSE	TRUE	FALSE	FALSE	FALSE	FALSE	FALSE	FALSE
YCR051W	3	-1.19395	1.15729e-05	-0.416963	0.0381644	0.776991	0.0205821	-1.08377	0.049163	-1.25773	0.000334891	-0.333311	0.661379	-0.452187	0.123164	-0.295429	0.515244	-0.107311	0.8397	-0.246401	0.403311	0.328084	0.376477	-0.447306	0.431895	-0.401407	0.514973	-0.397661	0.165534	-0.986175	0.0850891	-1.18653	0.000511497	-0.232002	0.762179	FALSE	FALSE	FALSE	FALSE	FALSE	FALSE	FALSE	FALSE
YCR052W	3	0.721134	6.22068e-05	0.580303	0.000606778	-0.140832	0.560609	0.616076	0.0440279	0.81708	0.000684229	0.641112	0.0601888	0.561312	0.0118108	0.348867	0.297	0.507948	0.0829109	0.481795	0.0266749	0.284827	0.314915	0.563433	0.0579416	0.860797	0.00706137	1.14313	2.10014e-05	0.257403	0.453051	0.672398	0.00268665	0.630324	0.0487129	FALSE	FALSE	FALSE	FALSE	FALSE	FALSE	FALSE	FALSE
YCR053W	3	-0.857396	0.00995973	-0.888749	0.00903535	-0.0313525	0.964823	-0.861077	0.130152	-0.837909	0.065092	-0.658089	0.320162	-1.0358	0.027551	-0.240983	0.635602	-0.354999	0.412215	-0.427285	0.158665	0.299521	0.459429	-0.723704	0.193525	-0.665864	0.277022	-1.54403	0.0018565	-0.405225	0.525309	-2.52537	4.66093e-05	-0.0665277	0.939624	FALSE	FALSE	FALSE	FALSE	FALSE	FALSE	FALSE	FALSE
YCR054C	3	0.655674	0.000661868	0.45548	0.0104636	-0.200195	0.475088	0.732486	0.0208573	0.615957	0.00396118	0.535369	0.128088	0.42288	0.0380438	0.348966	0.294602	0.283563	0.341222	0.460444	0.0324355	0.0203136	0.955868	0.421014	0.168823	0.749958	0.0187227	0.868309	0.000198306	0.506899	0.105615	0.353999	0.0662334	0.13358	0.760245	FALSE	FALSE	FALSE	FALSE	FALSE	FALSE	FALSE	FALSE
YCR057C	3	1.53422	0.000198694	-0.50714	0.142281	-2.04136	0.00204746	1.41739	0.393748	1.63073	0.000716797	-0.180879	0.943103	-0.715581	0.0935608	0.535543	0.6005	-0.188686	0.873536	1.12988	0.0734388	-0.236079	0.828101	1.3818	0.404291	-1.76662	0.379255	-0.700665	0.0932382	-1.11071	0.616484	0.629662	0.126193	-2.6797	0.241446	FALSE	FALSE	FALSE	FALSE	FALSE	FALSE	FALSE	FALSE
YCR059C	3	0.160161	0.246311	0.0292736	0.851774	-0.130887	0.592654	-0.0200383	0.969243	0.31242	0.124469	-0.109187	0.851905	0.158603	0.467582	-0.101226	0.836627	-0.00345443	0.994528	0.389444	0.115018	-0.138568	0.715775	0.760063	0.0387329	0.24617	0.57542	0.0850374	0.709312	0.571902	0.134606	0.367375	0.0712977	0.10483	0.851973	FALSE	FALSE	FALSE	FALSE	FALSE	FALSE	FALSE	FALSE
YCR060W	3	-2.03989	0.00340069	0.144628	0.812181	2.18452	0.032134	-2.06363	0.22737	-2.04335	0.00525807	-0.0627418	0.976841	0.323196	0.617931	-1.05085	0.302558	-0.262515	0.817201	-0.011002	0.989335	0.258766	0.812496	0.544855	0.754685	-0.184659	0.937608	-0.476494	0.453903	-0.739733	0.694733	0.450466	0.465552	-1.2951	0.514458	FALSE	FALSE	FALSE	TRUE	TRUE	FALSE	FALSE	FALSE
YCR061W	3	-1.55229	0.00290162	0.609022	0.168886	2.16131	0.00868886	-1.53694	0.0655994	-1.55669	0.0034484	0.621771	0.516516	0.625598	0.172483	-0.356623	0.46163	0.404016	0.331494	0.541089	0.0712637	0.374185	0.345834	0.237768	0.791767	0.067491	0.951544	-0.935757	0.0424565	-0.170007	0.874918	-1.29822	0.00798692	-0.314131	0.774182	FALSE	FALSE	FALSE	TRUE	TRUE	FALSE	FALSE	FALSE
YCR063W	3	-0.124561	0.505782	0.241999	0.199991	0.36656	0.225389	-0.00666329	0.992072	-0.197285	0.410878	0.159911	0.826346	0.32851	0.171551	-0.0751056	0.839358	0.200642	0.46554	0.654238	0.00137469	0.237406	0.326119	1.39364	0.00571139	0.553462	0.273387	0.554923	0.0216238	0.185175	0.759157	-0.355836	0.122274	-0.462168	0.404841	FALSE	FALSE	FALSE	FALSE	FALSE	FALSE	FALSE	TRUE
YCR065W	3	-0.908486	0.0132831	-0.813005	0.0265851	0.0954807	0.89037	-0.690217	0.529128	-1.04678	0.020031	-0.973719	0.421857	-0.664619	0.137007	-0.351841	0.767761	-0.209329	0.859375	0.331286	0.633623	2.10873	0.0120862	0.91988	0.375701	-0.978262	0.368601	-0.14746	0.764054	0.733017	0.519928	0.355448	0.407726	-1.0906	0.359608	FALSE	FALSE	FALSE	TRUE	FALSE	TRUE	FALSE	FALSE
YCR067C	3	-1.26065	0.000300852	-1.13255	0.000915525	0.128095	0.818123	-1.07241	0.0988029	-1.37886	0.00100827	-1.39257	0.0489897	-0.911327	0.0172852	-0.63289	0.217253	-0.637261	0.16406	0.0449685	0.912207	-0.380583	0.407009	0.398215	0.563585	-1.04081	0.10855	-0.533477	0.134204	-0.248622	0.758007	-0.366361	0.301071	0.988138	0.16108	FALSE	FALSE	FALSE	FALSE	FALSE	FALSE	FALSE	FALSE
YCR068W	3	0.617807	0.262022	-0.640724	0.237312	-1.25853	0.156771	0.375955	0.763046	0.80346	0.283979	-0.0991049	0.95032	-1.01239	0.165548	0.182526	0.849507	0.0678195	0.943908	0.135355	0.806247	-0.205579	0.793229	0.335749	0.772617	0.483348	0.695718	-0.687921	0.363168	-0.263561	0.853519	-0.875334	0.230786	-0.0595727	0.971497	FALSE	FALSE	FALSE	FALSE	FALSE	FALSE	FALSE	FALSE
YCR069W	3	0.0502988	0.865753	0.393598	0.177265	0.343299	0.47577	0.144762	0.818532	-0.00464198	0.990682	0.187641	0.823248	0.564506	0.1473	0.0880426	0.881169	0.196091	0.685597	-0.399284	0.174365	0.258911	0.52277	-0.543694	0.322574	-0.0525469	0.947766	0.00639798	0.987962	0.0445113	0.959627	-0.106344	0.797288	0.140704	0.858481	FALSE	FALSE	FALSE	FALSE	FALSE	FALSE	FALSE	FALSE
YCR071C	3	0.556359	0.00273179	0.372093	0.0369406	-0.184266	0.525509	0.481737	0.140026	0.629795	0.0119696	0.19299	0.676494	0.530307	0.0347835	0.335706	0.338759	0.148471	0.691068	0.0400104	0.880771	0.202331	0.506472	0.21148	0.554033	0.431031	0.201886	0.370973	0.122893	0.0810231	0.861699	0.548404	0.0231924	0.233895	0.570313	FALSE	FALSE	FALSE	FALSE	FALSE	FALSE	FALSE	FALSE
YCR072C	3	0.58273	0.291399	0.789783	0.180638	0.207054	0.854385			0.321727	0.512712			0.526376	0.305551													1.32936	0.00782655			1.40969	0.00501425			FALSE	FALSE	FALSE	FALSE	FALSE	FALSE	FALSE	FALSE
YCR073W-A	3	-2.20163	0.00044833	-0.18742	0.731088	2.0142	0.0233037	-2.07269	0.126562	-2.28732	0.00555558	-0.0342268	0.98672	-0.275845	0.724122	-0.631048	0.481791	0.0720121	0.950187	-1.34573	0.0256609	-0.730167	0.324432	-1.8308	0.164481	-2.27439	0.124883	-1.99897	0.00981794	-1.29957	0.379828	-2.43022	0.00366452	-0.30169	0.872442	FALSE	FALSE	FALSE	FALSE	FALSE	FALSE	FALSE	FALSE
YCR075C	3	-1.10959	0.00267998	-2.39046	6.15466e-06	-1.28086	0.0283368	-1.27084	0.0220177	-0.972741	0.0152498	-2.12476	0.00064342	-2.55642	1.28186e-05	-0.469747	0.206147	-0.813062	0.0207574	-0.700618	0.00647689	-0.0754076	0.848723	-1.28535	0.0151551	-1.64362	0.00481965	-2.82722	1.88038e-06	-1.22202	0.0265641	-2.66821	5.4066e-06	-1.40703	0.0133497	TRUE	TRUE	FALSE	FALSE	FALSE	FALSE	FALSE	FALSE
YCR075W-A	3	0.0511609	0.761743	0.267205	0.112392	0.216044	0.43141	0.159573	0.729901	-0.0115871	0.958386	0.0892132	0.892059	0.419518	0.0379189	0.199468	0.632444	0.20672	0.598323	0.196014	0.448955	-0.200843	0.574598	0.100634	0.84152	0.690408	0.0941223	-0.204255	0.30157	0.160669	0.758569	-0.391727	0.0469847	0.267069	0.615236	FALSE	FALSE	FALSE	FALSE	FALSE	FALSE	FALSE	FALSE
YCR076C	3	0.591861	0.000891845	0.113162	0.489535	-0.478698	0.0656275	0.570586	0.270483	0.625166	0.00812976	0.230834	0.759327	0.0532687	0.83161	0.246129	0.48924	0.183752	0.598921	0.797449	0.00113031	0.341777	0.237009	0.81488	0.100462	1.09507	0.0531823	0.91786	0.000418603	-0.0892689	0.905166	1.05365	0.000125815	0.409072	0.516279	FALSE	FALSE	FALSE	FALSE	FALSE	FALSE	FALSE	FALSE
YCR077C	3	-1.87567	0.0103961	-2.37557	0.00163182	-0.499904	0.681761	-2.10852	0.254118	-1.75023	0.0298639	-1.9423	0.291175	-2.67267	0.00251404	-0.456854	0.646056	-1.0584	0.200418	-2.8827	0.000319949	-1.12157	0.151641	-4.40599	0.0142501	-3.28922	0.0581882	-3.49589	0.000322098	-3.97797	0.0252518	-2.68617	0.00239249	-1.98592	0.287548	FALSE	TRUE	TRUE	FALSE	FALSE	FALSE	FALSE	FALSE
YCR079W	3	0.202063	0.0518869	0.133298	0.210278	-0.0687651	0.720088	0.211042	0.553445	0.213097	0.279155	0.122855	0.802635	0.167453	0.422835	0.0928552	0.7957	0.027655	0.94353	0.442451	0.0212474	0.0399127	0.899638	0.401988	0.222875	0.713747	0.0368888	-0.188196	0.355846	0.274853	0.463018	0.819902	0.000370551	-0.0749003	0.879857	FALSE	FALSE	FALSE	FALSE	FALSE	TRUE	FALSE	FALSE
YCR083W	3	0.193059	0.642767	0.12915	0.772768	-0.063909	0.94099	-0.0973143	0.948113	0.418205	0.363776	0.0956652	0.957135	0.17831	0.723411	0.184673	0.850539	0.0887199	0.932734	0.272533	0.618335	0.444558	0.526596	0.541448	0.670726	-0.0560319	0.974612	0.535241	0.243224	-1.16158	0.417987	0.381297	0.395692	0.578305	0.706264	FALSE	FALSE	FALSE	FALSE	FALSE	FALSE	FALSE	FALSE
YCR087C-A	3	-1.43331	0.102192	-1.07149	0.268757	0.361812	0.842369	-1.2076	0.546624	-1.58944	0.138638	-0.372076	0.902271	-1.65105	0.178517	-0.260823	0.860756	0.136447	0.932445	-0.539834	0.522148	-0.389689	0.745253	-0.691028	0.775783	0.144264	0.955141	-0.173884	0.874313	-1.24408	0.58703	-1.60114	0.14017	-0.804316	0.770389	FALSE	FALSE	FALSE	FALSE	FALSE	FALSE	FALSE	FALSE
YCR088W	3	-0.327295	0.761653	-2.79552	0.00589268	-2.46822	0.128338	-1.4032	0.492558	0.3103	0.812821	-3.08424	0.102369	-2.63182	0.0164491	-0.38709	0.816057	-0.639411	0.607772	-3.01071	0.00582094	0.851677	0.411894	-4.21568	0.0163579	-4.41578	0.0175226	-0.886007	0.364342	-4.07988	0.0225944	-0.358365	0.72913	-2.92725	0.108575	FALSE	TRUE	TRUE	FALSE	FALSE	FALSE	FALSE	FALSE
YCR090C	3	0.98524	0.000108415	0.471279	0.0263484	-0.513961	0.120851	1.37636	0.0614305	0.715882	0.0448338	0.490159	0.614846	0.484029	0.181075	0.614026	0.62489	0.298473	0.829761	1.31178	0.0777232	1.221	0.256812	1.29659	0.0691595	0.177088	0.865209	1.04666	0.00717688	0.421761	0.650684	1.05467	0.00561006	0.364992	0.712712	FALSE	FALSE	FALSE	FALSE	FALSE	FALSE	FALSE	FALSE
YCR091W	3	-0.656883	0.00263117	0.198484	0.325074	0.855367	0.0141192	-0.4961	0.40333	-0.757862	0.00644851	0.272964	0.743653	0.16974	0.541078	-0.195403	0.731115	0.241939	0.638819	0.818704	0.0129363	1.00874	0.011081	0.77346	0.170658	0.570935	0.366672	0.225016	0.397526	0.91384	0.113516	0.15507	0.561824	0.386796	0.610038	FALSE	FALSE	FALSE	FALSE	FALSE	FALSE	FALSE	FALSE
YCR094W	3	0.16921	0.634507	0.511438	0.141766	0.342228	0.564676	0.169074	0.776664	0.189502	0.685652	0.265139	0.717662	0.713436	0.107958	0.0233446	0.978758	0.195876	0.696985	0.0922949	0.791443	1.78507	6.7159e-06	0.149331	0.800339	-0.00881685	0.992535	0.747044	0.08816	0.0139658	0.986579	1.71596	0.000604419	0.300248	0.650116	FALSE	FALSE	FALSE	FALSE	FALSE	TRUE	TRUE	FALSE
YCR095C	3	-0.279422	0.284148	0.210894	0.447167	0.490316	0.259481	-0.288808	0.848837	-0.254735	0.521348	0.0965472	0.960592	0.317639	0.441731	-0.192555	0.840298	-0.070046	0.94353	-0.29076	0.574867	0.473513	0.46989	-0.664332	0.636466	0.419456	0.814001	-1.82758	0.000177558	-1.41273	0.348353	-1.70544	0.000435099	-2.23842	0.167664	FALSE	TRUE	FALSE	FALSE	FALSE	FALSE	FALSE	FALSE
YCR095W-A	3	0.283477	0.141165	-0.51147	0.015452	-0.794947	0.019911	0.192013	0.668072	0.371075	0.234671	-0.73949	0.11296	-0.314928	0.335488	-0.0541091	0.92546	-0.294718	0.442908	0.289581	0.275893	0.311686	0.377112	0.757103	0.0564519	0.367285	0.415686	0.225639	0.490884	0.521388	0.219466	0.165124	0.617207	0.237773	0.663984	TRUE	FALSE	FALSE	FALSE	FALSE	FALSE	FALSE	FALSE
YCR099C	3	0.320154	0.31653	-0.215221	0.507873	-0.535376	0.307194	0.30556	0.556266	0.347564	0.365375	-0.293905	0.652124	-0.129854	0.749962	0.180337	0.835198	-0.049475	0.953888	-0.421245	0.349955	0.871857	0.140732	-0.5312	0.266704	0.113204	0.865793	-0.1336	0.743667	-0.0936893	0.888337	-0.437826	0.227382	-0.291037	0.6377	FALSE	FALSE	FALSE	FALSE	FALSE	FALSE	FALSE	FALSE
YCR100C	3	0.0312902	0.881996	0.181198	0.380214	0.149908	0.681761	0.0931125	0.900186	0.0017941	0.99551	0.025337	0.977891	0.319749	0.240823	0.155072	0.789012	0.117994	0.836498	-1.01931	0.00293176	-0.13383	0.78555	-1.44339	0.014652	0.359595	0.60688	0.140595	0.621996	0.0468331	0.960957	-0.631974	0.0222317	-0.782344	0.258856	FALSE	TRUE	FALSE	FALSE	FALSE	FALSE	FALSE	FALSE
YCR101C	3	0.293756	0.333666	-0.0451698	0.901439	-0.338925	0.528342	0.141569	0.836167	0.418397	0.270825	-0.110605	0.907209	0.0283558	0.951054	0.19573	0.721069	0.0286948	0.963287	-0.475171	0.139802	0.0129031	0.981266	-0.845709	0.131055	0.0213167	0.980609	-0.656034	0.0905699	-0.113796	0.888337	-0.267598	0.50434	-0.133606	0.871255	FALSE	FALSE	FALSE	FALSE	FALSE	FALSE	FALSE	FALSE
YCR102C	3	-1.7607	0.0100523	-2.37102	0.00215804	-0.610318	0.60438	-1.22129	0.393341	-2.19292	0.0169474	-1.84394	0.293975	-2.70627	0.00576841	-0.24725	0.869993	-0.923828	0.365767	-1.43985	0.0917873	-0.45495	0.715583	-3.12385	0.0341964	-1.46211	0.362677	-2.90554	0.00341442	-3.76089	0.0165986	0.0795547	0.936242	-3.0917	0.0525695	FALSE	TRUE	FALSE	FALSE	FALSE	FALSE	FALSE	FALSE
YCR105W	3	-0.559859	0.234958	-0.844344	0.0690849	-0.284486	0.744314	-0.267386	0.777877	-0.743395	0.132502	-0.535662	0.60195	-1.04569	0.0337574	0.163537	0.819734	-0.105126	0.881208	0.746247	0.0439699	-0.52857	0.298223	0.774138	0.316785	0.584977	0.50877	0.49018	0.293123	0.407472	0.662397	0.921654	0.0478362	0.139238	0.898539	FALSE	FALSE	FALSE	FALSE	FALSE	FALSE	FALSE	FALSE
YCR106W	3	0.16641	0.81913	-1.58672	0.0500714	-1.75313	0.147425	0.25557	0.911896	0.111463	0.900323	-0.983765	0.729709	-2.03235	0.031044	0.5531	0.632959	-0.369407	0.764385	-1.55368	0.0510467	-0.39613	0.717779	-1.52155	0.480548	-0.370945	0.903491	-0.111566	0.897733	-0.83321	0.77625	-0.285108	0.728621	-3.52201	0.179135	FALSE	FALSE	FALSE	FALSE	FALSE	FALSE	FALSE	FALSE
YCR107W	3	0.388888	0.319581	-0.170309	0.69255	-0.559197	0.398489	0.394476	0.491208	0.402963	0.410003	-0.0615645	0.943803	-0.224209	0.675	0.413752	0.4354	0.0223074	0.972806	0.588509	0.0790369	0.213801	0.664576	0.714143	0.170586	0.660268	0.23755	0.518581	0.274776	0.517401	0.367095	0.266249	0.585356	0.808656	0.154988	FALSE	FALSE	FALSE	FALSE	FALSE	FALSE	FALSE	FALSE
YDL001W	4	0.638756	0.000880224	0.21883	0.198536	-0.419927	0.125523	0.777862	0.126203	0.55281	0.0141698	0.238393	0.743653	0.230807	0.300691	0.402824	0.244131	0.106302	0.798461	-0.418498	0.0678657	-0.0115344	0.978228	-0.496278	0.338854	0.205906	0.771664	0.171412	0.442935	0.0567384	0.941546	-0.03546	0.882474	0.0596646	0.939624	FALSE	FALSE	FALSE	FALSE	FALSE	FALSE	FALSE	FALSE
YDL003W	4	-0.101398	0.521585	0.712273	0.000285422	0.813671	0.00542929	-0.205605	0.625362	-0.00667528	0.979484	0.600799	0.181179	0.819823	0.00176243	-0.0722444	0.850539	0.34661	0.20255	-0.306221	0.116409	-0.23963	0.350806	-0.574885	0.128423	0.348436	0.426548	-0.10138	0.683695	0.256957	0.578178	0.518317	0.0239341	-0.0398733	0.947141	FALSE	FALSE	FALSE	FALSE	FALSE	FALSE	FALSE	FALSE
YDL004W	4	0.71962	1.56928e-06	0.662832	4.90833e-06	-0.0567881	0.756753	0.729128	0.0351038	0.730295	0.000289351	0.629393	0.10345	0.714108	0.000422317	0.394635	0.183406	0.440094	0.098066	0.627016	0.00273109	0.630136	0.00794042	0.754501	0.0241251	1.10284	0.0029294	0.567414	0.00195244	0.706465	0.0430035	0.63598	0.000721853	0.970144	0.00735734	FALSE	FALSE	FALSE	FALSE	FALSE	FALSE	FALSE	FALSE
YDL005C	4	0.476568	0.000215502	0.360288	0.00278605	-0.11628	0.521054	0.5235	0.277892	0.459551	0.00304467	0.433225	0.464266	0.332924	0.0260016	0.281451	0.447996	0.24756	0.466773	0.136618	0.58986	0.009606	0.981266	0.0275431	0.966634	0.436463	0.435002	0.63951	0.000173103	0.530349	0.293323	0.048546	0.748844	0.656698	0.210375	FALSE	FALSE	FALSE	FALSE	FALSE	FALSE	FALSE	FALSE
YDL006W	4	0.142397	0.555097	-0.138214	0.580822	-0.280611	0.488725	0.0981586	0.86402	0.192506	0.474277	-0.0782899	0.917143	-0.155795	0.580247	-0.000280274	0.999588	-0.0356209	0.942207	0.0968423	0.717647	0.162347	0.637421	-0.104098	0.854146	0.810184	0.0887539	-0.0656412	0.825382	0.142495	0.815495	0.297827	0.246521	0.257968	0.669302	FALSE	FALSE	FALSE	FALSE	FALSE	FALSE	FALSE	FALSE
YDL007W	4	1.43033	4.44213e-06	0.991464	0.000213839	-0.438869	0.202473	1.22905	0.00335355	1.5965	0.00338718	0.917167	0.0449981	1.07394	0.039709	0.541896	0.177303	0.741556	0.0419635	0.0879014	0.768662	-0.0354869	0.93637	0.679699	0.0877792	1.1895	0.00552688	0.979727	0.0513802	0.687778	0.102923	1.40887	0.0126766	0.352176	0.479369	FALSE	FALSE	FALSE	FALSE	FALSE	FALSE	FALSE	FALSE
YDL008W	4	1.25517	1.2007e-05	0.383234	0.0708606	-0.871934	0.0154767	1.01438	0.0997269	1.44604	0.000533857	0.250889	0.77984	0.504542	0.162101	0.716462	0.148951	0.234969	0.648937	0.424042	0.188568	0.62083	0.127134	0.0883761	0.912291	0.936519	0.148644	1.13332	0.00304699	0.398766	0.582423	1.65756	0.000189006	0.585417	0.417287	FALSE	FALSE	FALSE	FALSE	FALSE	FALSE	FALSE	FALSE
YDL010W	4	-0.868729	0.00113877	-0.393895	0.106489	0.474834	0.216144	-0.601288	0.299278	-1.04869	0.00115535	-0.321593	0.698872	-0.420703	0.149082	-0.110623	0.859757	-0.109386	0.852292	-0.409763	0.200749	0.565781	0.150988	-0.922329	0.106695	-0.553704	0.373345	-0.854961	0.00458486	0.258719	0.719213	-1.82562	9.06797e-06	-0.32503	0.669302	FALSE	FALSE	FALSE	FALSE	FALSE	FALSE	FALSE	FALSE
YDL012C	4	-0.441944	0.0457728	-0.656949	0.00647229	-0.215005	0.570359	-0.165384	0.738711	-0.626585	0.0243741	-0.449572	0.394122	-0.782499	0.00833504	0.0295492	0.94792	-0.15677	0.62555	0.13637	0.518179	-0.053102	0.873478	-0.113122	0.825658	0.694605	0.122225	0.520926	0.0572534	0.254659	0.620765	0.0083306	0.980085	0.11458	0.856904	FALSE	FALSE	FALSE	FALSE	FALSE	FALSE	FALSE	FALSE
YDL013W	4	0.333451	0.035985	0.272217	0.0917647	-0.0612336	0.842023	0.468466	0.248395	0.249893	0.531625	0.447367	0.347984	0.16903	0.693699	0.247222	0.56395	0.202046	0.628084	0.138076	0.629879	-0.307322	0.384131	0.121212	0.799489	0.675564	0.101331	0.494279	0.207926	-0.24494	0.607447	1.44369	0.00163064	-0.968844	0.0203191	FALSE	FALSE	FALSE	FALSE	FALSE	TRUE	FALSE	FALSE
YDL014W	4	0.281168	0.00651695	0.299341	0.00551853	0.0181732	0.927829	0.384818	0.302914	0.221717	0.194708	0.340089	0.459791	0.295377	0.0964987	0.304757	0.316341	0.250417	0.365185	0.336297	0.0831814	-0.0355744	0.912797	0.148402	0.729399	0.568427	0.141105	-0.68929	0.000547736	0.156074	0.740614	-0.857264	7.56145e-05	0.347731	0.434415	FALSE	FALSE	FALSE	FALSE	FALSE	FALSE	FALSE	FALSE
YDL017W	4	1.15615	0.000314608	0.291572	0.285363	-0.864578	0.052682	0.922307	0.0841902	1.34182	0.000269572	0.202727	0.79082	0.382246	0.213132	0.514692	0.276864	0.178218	0.737723	0.119809	0.729499	-0.158262	0.743147	0.0966061	0.882394	0.516382	0.372462	-0.0638734	0.853385	0.481354	0.396508	0.393882	0.18241	0.698139	0.22247	FALSE	FALSE	FALSE	FALSE	FALSE	FALSE	FALSE	FALSE
YDL018C	4	-0.107614	0.355978	0.102858	0.399081	0.210471	0.276987	-0.0962649	0.826192	-0.0983954	0.68028	0.050016	0.932649	0.167824	0.495866	-0.0456504	0.923858	0.03861	0.932734	0.20767	0.347718	0.219961	0.458774	0.026551	0.958014	0.964731	0.0120687	0.0873258	0.737324	0.0945104	0.858941	-0.244872	0.284094	-0.0213752	0.972251	FALSE	FALSE	FALSE	FALSE	FALSE	FALSE	FALSE	FALSE
YDL019C	4	-0.37991	0.0323128	0.29032	0.103648	0.67023	0.0253236	-0.188531	0.766642	-0.504808	0.205052	0.232736	0.77606	0.358989	0.389546	0.0151502	0.988229	0.129091	0.830739	0.0549109	0.890719	-0.322295	0.486604	0.0209759	0.979925	0.203266	0.789323	-0.63917	0.129383	-0.323679	0.62896	0.161993	0.703838	0.917516	0.123509	FALSE	FALSE	FALSE	FALSE	FALSE	FALSE	FALSE	FALSE
YDL020C	4	-0.71022	0.455222	0.0795944	0.927856	0.789815	0.604514	-0.481281	0.871999	-0.897832	0.429611	-0.0718123	0.981413	0.203918	0.837151	0.095878	0.960877	-0.189688	0.910135	0.956222	0.303567	-0.566907	0.67009	0.0716777	0.985849	0.14544	0.970118	-0.83218	0.369955	-0.039912	0.990791	0.0646147	0.951229	0.227296	0.955706	FALSE	FALSE	FALSE	FALSE	FALSE	FALSE	FALSE	FALSE
YDL022W	4	-2.73354	0.00178035	-1.47386	0.0543078	1.25968	0.317139	-2.13762	0.298441	-3.14428	0.00387858	-0.781223	0.776802	-1.94533	0.0498384	-0.385347	0.842105	-0.102043	0.954778	0.52281	0.645564	-0.0803702	0.962601	0.294672	0.912662	-3.34741	0.0940438	-1.27952	0.191911	1.49368	0.417738	-0.346322	0.734397	-1.95958	0.453276	FALSE	FALSE	FALSE	TRUE	TRUE	FALSE	FALSE	FALSE
YDL024C	4	-1.1899	0.096836	0.64139	0.382771	1.83129	0.121227	-1.42316	0.500166	-1.04424	0.230837	0.624445	0.831171	0.67458	0.469463	-0.318895	0.808074	0.223494	0.864357	0.469289	0.50223	0.0263926	0.981725	0.400304	0.852862	-1.17157	0.658682	-1.25793	0.161752	-0.569901	0.839428	0.100494	0.911639	-2.65957	0.360491	FALSE	FALSE	FALSE	FALSE	FALSE	FALSE	FALSE	FALSE
YDL025C	4	-1.06688	1.28286e-06	-0.782274	3.77834e-05	0.284607	0.211276	-1.23384	0.0023933	-0.928473	0.000129602	-0.662603	0.138019	-0.844451	0.000353214	-0.340225	0.346732	-0.212652	0.534238	-0.834094	0.00112532	-0.425316	0.14865	-1.40742	0.000469674	-0.320113	0.477989	-1.46719	7.17626e-07	-0.80019	0.0449951	-1.99878	1.08134e-07	-0.746751	0.0710266	FALSE	FALSE	FALSE	FALSE	FALSE	FALSE	FALSE	FALSE
YDL027C	4	-0.00280498	0.9902	0.155674	0.493668	0.158479	0.69376	0.10678	0.90227	-0.0654885	0.834093	0.270282	0.787792	0.0984534	0.750936	-0.0838662	0.938635	0.192655	0.834304	0.177283	0.7577	0.816467	0.230834	0.0205668	0.984864	0.241727	0.805282	0.232971	0.418861	0.392958	0.638733	0.804742	0.00675634	0.893407	0.247602	FALSE	FALSE	FALSE	FALSE	FALSE	TRUE	FALSE	FALSE
YDL028C	4	-3.25257	1.7275e-07	-2.91946	5.98e-07	0.333103	0.563273	-3.61915	0.0021763	-2.96921	3.35855e-05	-2.60676	0.0348405	-3.1238	2.3323e-05	-0.910293	0.124877	-0.710565	0.16817	-2.06187	2.88703e-05	-0.592696	0.227696	-3.42882	0.00249852	-1.74347	0.119434	-3.32384	6.02757e-06	-3.0978	0.00889656	-2.21038	0.000389048	-2.74655	0.029676	FALSE	FALSE	FALSE	TRUE	FALSE	FALSE	FALSE	FALSE
YDL029W	4	0.472316	0.237344	0.596861	0.131092	0.124545	0.872777	0.52637	0.547478	0.44218	0.540226	0.521825	0.625017	0.676848	0.321831	0.363439	0.588457	0.246019	0.724025	0.430621	0.296406	0.350372	0.540081	0.156933	0.874166	0.562415	0.569055	-0.808043	0.231645	0.749975	0.380582	-1.12727	0.123841	0.258111	0.826973	FALSE	FALSE	FALSE	FALSE	FALSE	FALSE	FALSE	FALSE
YDL030W	4	0.967193	8.41796e-05	0.685102	0.0023597	-0.282091	0.384533	0.962052	0.0136337	0.988648	0.000648699	0.582249	0.199134	0.784866	0.0049442	0.529266	0.124844	0.380405	0.216565	0.601337	0.00831668	0.00436715	0.988811	0.608514	0.102223	0.581906	0.13879	0.93804	0.000879906	0.199609	0.67258	0.702247	0.00707794	0.761743	0.059901	FALSE	FALSE	FALSE	FALSE	FALSE	FALSE	FALSE	FALSE
YDL031W	4	0.345985	0.146986	0.234559	0.341669	-0.111426	0.810148	0.51958	0.190516	0.232749	0.408718	0.549977	0.229283	0.0238479	0.940495	0.306143	0.356297	0.274729	0.346678	0.322243	0.122071	0.209361	0.459683	0.361418	0.372683	1.23695	0.00316814	0.55145	0.0476416	0.39751	0.345665	0.702604	0.0130059	0.544695	0.206449	FALSE	FALSE	FALSE	FALSE	FALSE	FALSE	FALSE	TRUE
YDL033C	4	-0.206945	0.41698	0.807264	0.00484325	1.01421	0.0224545	0.0124936	0.986435	-0.349068	0.549982	0.717949	0.244895	0.900062	0.128692	-0.0240184	0.972424	0.358875	0.346817	0.371784	0.175176	0.10099	0.816828	0.397962	0.473256	0.61897	0.260151	0.239659	0.699966	-0.156225	0.838534	2.09918	0.00305432	0.416034	0.515996	FALSE	FALSE	FALSE	FALSE	FALSE	TRUE	FALSE	FALSE
YDL036C	4	0.00378602	0.99124	-0.286233	0.388593	-0.290019	0.608909	0.058973	0.917595	-0.021175	0.962763	-0.216952	0.738753	-0.311529	0.439725	-0.0896689	0.878128	-0.0611572	0.915136	-0.348987	0.219801	0.109654	0.811245	-0.0647203	0.908558	0.106409	0.865793	0.143833	0.72872	0.308455	0.556364	0.485455	0.186832	0.32906	0.554153	FALSE	FALSE	FALSE	FALSE	FALSE	FALSE	FALSE	FALSE
YDL037C	4	0.196427	0.519993	0.192376	0.547762	-0.00405079	0.995929	0.14283	0.8181	0.251027	0.480182	-0.00292288	0.996638	0.35381	0.329832	0.131328	0.774035	0.0098715	0.981275	-0.25549	0.311963	-0.0426204	0.916946	-0.354886	0.525988	0.515755	0.358442	0.103124	0.797225	-0.587916	0.294721	-0.711431	0.0436054	-0.688636	0.225897	FALSE	FALSE	FALSE	FALSE	FALSE	FALSE	FALSE	FALSE
YDL040C	4	0.393938	0.288737	-0.385872	0.323758	-0.779811	0.207067	0.386597	0.783861	0.414005	0.365834	-0.156662	0.937408	-0.525199	0.267862	0.14635	0.874646	-0.0917091	0.92207	-0.515394	0.271545	-0.185652	0.80612	-0.889023	0.485466	-3.53463	0.0115899	-1.42705	0.00433567	-0.243678	0.887383	-0.956719	0.0394576	-3.09914	0.0530745	FALSE	TRUE	TRUE	FALSE	FALSE	FALSE	FALSE	FALSE
YDL042C	4	1.31969	0.0132695	-0.302932	0.553454	-1.62262	0.0519637	0.775528	0.47895	1.67281	0.0625474	-0.53454	0.693698	-0.0952725	0.928317	-0.846543	0.470274	-0.0544384	0.969467	0.208885	0.816709	0.454706	0.708717	2.29501	0.017022	1.07605	0.340812	-0.968605	0.349788	0.337864	0.788128	0.252466	0.805873	2.13141	0.044241	FALSE	FALSE	FALSE	FALSE	FALSE	TRUE	FALSE	FALSE
YDL043C	4	0.467956	0.017908	0.44682	0.0279878	-0.0211355	0.960801			0.472635	0.00362902			0.478519	0.00417823													0.212258	0.157941			1.21928	5.49676e-07			FALSE	FALSE	FALSE	FALSE	FALSE	TRUE	FALSE	FALSE
YDL044C	4	0.216628	0.216248	0.0621848	0.75479	-0.154443	0.625118	0.258302	0.604552	0.20336	0.42084	0.226249	0.738387	-0.0347611	0.906597	0.297822	0.402189	0.246875	0.444546	0.372788	0.0899035	-0.335311	0.259453	0.14325	0.792131	0.687876	0.163507	0.299999	0.23974	-0.598293	0.227115	0.256489	0.303549	-0.389352	0.490361	FALSE	FALSE	FALSE	FALSE	FALSE	FALSE	FALSE	FALSE
YDL045C	4	0.231991	0.0741883	0.701752	5.60206e-05	0.469761	0.0347493	0.286685	0.502297	0.208997	0.163203	0.548198	0.249453	0.839562	4.08594e-05	0.211494	0.568718	0.362319	0.237975	0.353457	0.115505	0.735112	0.00772867	0.418484	0.316363	0.628062	0.136315	0.648943	0.000268464	0.60361	0.142477	0.775952	5.05297e-05	-0.175936	0.758	FALSE	FALSE	FALSE	FALSE	FALSE	FALSE	FALSE	FALSE
YDL046W	4	0.149602	0.373456	-0.523117	0.00551853	-0.67272	0.0223359	0.0668923	0.889297	0.226105	0.271463	-0.667839	0.123156	-0.392448	0.0666122	-0.0289026	0.946793	-0.262906	0.32697	-0.114441	0.578049	-0.116498	0.679882	0.0186326	0.972327	-0.0074206	0.991266	-0.336582	0.106538	-0.240006	0.59633	0.0217943	0.925107	-0.0822485	0.885148	TRUE	FALSE	FALSE	FALSE	FALSE	FALSE	FALSE	FALSE
YDL047W	4	0.403418	0.226304	0.335187	0.366786	-0.0682305	0.924524	0.271187	0.648044	0.519676	0.181128	0.113572	0.902805	0.524828	0.218992	0.0208386	0.982	0.186539	0.709343	0.126248	0.701216	0.658671	0.0865289	0.284424	0.64066	0.42773	0.479568	0.236165	0.56576	0.84982	0.143567	0.155217	0.709732	0.184459	0.815916	FALSE	FALSE	FALSE	FALSE	FALSE	FALSE	FALSE	FALSE
YDL048C	4	-0.48175	0.475165	-1.01608	0.108526	-0.534335	0.640965	-0.297638	0.864003	-0.626623	0.434055	-0.645295	0.743024	-1.24577	0.0813667	0.212797	0.850539	-0.170925	0.875412	-0.491966	0.422462	-0.275344	0.763567	-0.91012	0.540298	0.710584	0.658748	-0.438108	0.539194	-0.616956	0.729589	-1.49609	0.0391839	-0.644989	0.739768	FALSE	FALSE	FALSE	FALSE	FALSE	FALSE	FALSE	FALSE
YDL049C	4	1.18682	0.00144663	0.411019	0.2351	-0.775799	0.153566	1.16797	0.220821	1.21942	0.0261029	0.303086	0.839536	0.514876	0.363037	0.243324	0.830936	0.441966	0.638273	0.647889	0.264668	1.26337	0.102143	1.42067	0.129356	0.784185	0.464997	0.251762	0.668486	-0.0164975	0.990791	1.37479	0.0167547	1.2308	0.262202	FALSE	FALSE	FALSE	FALSE	FALSE	FALSE	FALSE	FALSE
YDL051W	4	0.283152	0.0852003	-0.107381	0.532821	-0.390533	0.14719	0.272335	0.513233	0.308704	0.209454	-0.111878	0.852915	-0.0776786	0.777713	0.170343	0.62236	-0.0538335	0.893365	0.357606	0.0819411	-0.0340637	0.920963	0.42433	0.27634	0.137468	0.793585	0.186798	0.46228	-0.465266	0.261853	0.00368314	0.990004	-0.0899843	0.876078	FALSE	FALSE	FALSE	FALSE	FALSE	FALSE	FALSE	FALSE
YDL052C	4	0.239041	0.130323	0.433445	0.0115398	0.194405	0.472652	0.335243	0.350232	0.184711	0.438101	0.333177	0.4424	0.533804	0.0296561	0.156965	0.663801	0.243585	0.439403	0.561112	0.0116704	0.0657709	0.852853	0.760188	0.024892	0.576373	0.107232	0.0993592	0.7003	-0.202454	0.631132	0.519189	0.0289165	0.153464	0.759096	FALSE	FALSE	FALSE	FALSE	FALSE	FALSE	FALSE	FALSE
YDL053C	4	0.499326	0.08776	-0.206009	0.497089	-0.705335	0.14166	0.276314	0.640659	0.690823	0.149811	-0.465115	0.499847	0.0144664	0.978554	-0.316864	0.662787	-0.309106	0.648994	0.0718425	0.887197	0.469542	0.42266	1.02073	0.0552126	0.931126	0.0940438	0.487162	0.322488	0.653611	0.250405	0.523136	0.27411	0.946848	0.103973	FALSE	FALSE	FALSE	FALSE	FALSE	FALSE	FALSE	FALSE
YDL054C	4	0.327797	0.109695	0.825009	0.000891938	0.497212	0.143925	0.317585	0.562788	0.352566	0.203565	0.586167	0.338308	1.02943	0.00169875	0.0949666	0.869821	0.157628	0.742971	-0.431932	0.129954	-0.0588171	0.899641	-0.131179	0.836078	0.795234	0.137734	0.660158	0.022645	0.105465	0.887383	0.391538	0.160735	-0.165877	0.826999	FALSE	FALSE	FALSE	FALSE	FALSE	FALSE	FALSE	FALSE
YDL055C	4	-1.17849	0.000309655	-0.449889	0.0980114	0.728604	0.099429	-1.20044	0.0305774	-1.14448	0.00179028	-0.264575	0.732194	-0.559128	0.0854848	-0.292353	0.502505	-0.0319838	0.953683	0.135859	0.645574	0.192482	0.61724	-0.172389	0.784476	0.0242766	0.976543	-1.25947	0.000610553	0.0187734	0.984187	-1.12549	0.00182518	-0.495341	0.435605	FALSE	FALSE	FALSE	FALSE	FALSE	FALSE	FALSE	FALSE
YDL056W	4	-0.278025	0.232285	0.0243905	0.926602	0.302416	0.446748	-0.129764	0.83203	-0.372942	0.304207	0.0631043	0.938746	0.0223705	0.957548	-0.0121816	0.989639	0.122532	0.814181	0.477506	0.0917099	0.4016	0.278567	0.431865	0.422223	0.261356	0.674753	0.0983783	0.813144	-0.267246	0.677584	1.19946	0.00231848	0.482782	0.423623	FALSE	FALSE	FALSE	FALSE	FALSE	TRUE	FALSE	FALSE
YDL057W	4	-0.49044	0.020808	0.388365	0.0638316	0.878806	0.0145348	-0.578957	0.144349	-0.410071	0.0719438	0.467833	0.305706	0.355609	0.124137	-0.125056	0.696597	0.311008	0.233648	-0.204609	0.283146	0.487012	0.0369417	-0.625328	0.0950214	0.16819	0.736104	-1.0259	0.000165637	-0.764468	0.0501768	-1.36018	1.21459e-05	-0.25211	0.61549	FALSE	FALSE	FALSE	FALSE	FALSE	FALSE	FALSE	FALSE
YDL059C	4	0.0404338	0.912821	0.0415394	0.922906	0.0011056	0.998909	0.0930396	0.886853	0.0190616	0.966807	0.173918	0.838609	-0.0346463	0.945044	0.0212014	0.982403	0.234188	0.642149	0.245377	0.450298	-0.140603	0.777253	0.131212	0.842125	0.489095	0.415618	-0.016816	0.971748	0.425682	0.475859	0.247375	0.55619	0.22907	0.758883	FALSE	FALSE	FALSE	FALSE	FALSE	FALSE	FALSE	FALSE
YDL060W	4	-0.785395	0.0250013	0.184481	0.609789	0.969875	0.0853915	-0.830193	0.2641	-0.733129	0.103441	0.213745	0.849527	0.190029	0.702756	-0.383204	0.57754	0.256655	0.713349	1.31524	0.00291013	-0.175462	0.799167	1.29221	0.0623958	0.776755	0.316363	0.137675	0.78417	0.432679	0.611231	-1.11024	0.0186391	0.848823	0.306252	FALSE	FALSE	FALSE	TRUE	TRUE	FALSE	FALSE	FALSE
YDL061C	4	0.400586	0.0124902	-0.19855	0.212301	-0.599136	0.0245075	0.496825	0.202269	0.346708	0.0846725	-0.0816583	0.89668	-0.259026	0.216568	0.357706	0.297	-0.0694769	0.867732	0.616068	0.00754626	0.409238	0.149975	0.498488	0.19757	0.536166	0.184827	-0.24687	0.22649	0.0891615	0.873878	0.141567	0.491713	-0.0221716	0.972251	FALSE	FALSE	FALSE	FALSE	FALSE	FALSE	FALSE	FALSE
YDL063C	4	0.414178	0.720035	0.760472	0.39232	0.346294	0.857889	0.0393963	0.990357	0.680388	0.645825	0.410574	0.879494	0.967042	0.378726	0.244016	0.898655	0.53149	0.696985	0.609893	0.508445	0.415309	0.754162	0.905712	0.628229	0.979439	0.597943	-0.469687	0.702211	-3.26218	0.078806	-1.21792	0.33419	-0.58591	0.826973	FALSE	FALSE	FALSE	FALSE	FALSE	FALSE	FALSE	FALSE
YDL064W	4	0.595115	0.00167981	-0.495395	0.00848313	-1.09051	0.00150934	0.643775	0.103949	0.576655	0.0012301	-0.236952	0.678445	-0.655482	0.000589817	0.338259	0.363656	-0.0789853	0.857356	0.426155	0.0662276	2.28559	2.88451e-09	0.410717	0.30721	0.459566	0.276498	0.215454	0.171721	0.220347	0.64139	0.446914	0.00688031	0.671589	0.113024	TRUE	FALSE	FALSE	FALSE	FALSE	TRUE	FALSE	FALSE
YDL065C	4	0.281799	0.246065	0.110215	0.685804	-0.171584	0.707169	0.0990025	0.905967	0.431641	0.284554	-0.0577157	0.956945	0.259732	0.558804	-0.0413453	0.960877	0.0305763	0.966125	-0.394217	0.280937	-0.115737	0.840492	-0.363555	0.631633	0.602967	0.415618	0.643778	0.133461	-0.10408	0.918876	-0.0775931	0.865064	-0.495303	0.563791	FALSE	FALSE	FALSE	FALSE	FALSE	FALSE	FALSE	FALSE
YDL066W	4	0.754487	0.0117144	0.599899	0.0515419	-0.154588	0.780895	0.684721	0.174786	0.824325	0.0222268	0.549309	0.378813	0.663373	0.077242	0.335839	0.418526	0.449616	0.216734	0.251601	0.340363	-0.0243902	0.955868	0.494555	0.336019	1.08958	0.0395986	0.580487	0.0994795	0.289054	0.628939	0.362665	0.29046	0.652558	0.272886	FALSE	FALSE	FALSE	FALSE	FALSE	FALSE	FALSE	FALSE
YDL067C	4	0.353207	0.0246357	0.345212	0.0322411	-0.00799495	0.983514	0.187323	0.655263	0.493707	0.0110692	0.221624	0.686091	0.460401	0.0187648	0.115216	0.808074	0.049166	0.92207	-0.0718132	0.802166	0.11992	0.753935	0.0246762	0.964039	0.377051	0.366419	-0.00626619	0.976513	0.339181	0.421799	-0.461516	0.0168132	0.167978	0.755921	FALSE	FALSE	FALSE	FALSE	FALSE	FALSE	FALSE	FALSE
YDL069C	4	-1.09192	4.19848e-06	-0.414344	0.015652	0.677579	0.0163096	-1.12924	0.00269796	-1.04706	5.08677e-05	-0.462593	0.289392	-0.352175	0.078503	-0.303542	0.401542	-0.225723	0.495521	-0.101589	0.684043	-0.331244	0.259938	-0.523948	0.144298	-0.456058	0.242443	-1.37457	1.59163e-06	-0.66021	0.0728915	-1.54998	9.2946e-07	-0.0509792	0.925968	FALSE	FALSE	FALSE	FALSE	FALSE	FALSE	FALSE	FALSE
YDL070W	4	0.103019	0.451134	0.561778	0.000651688	0.458759	0.0467109	0.0560249	0.925125	0.155817	0.470848	0.530991	0.338974	0.610182	0.00856947	-8.65744e-05	0.999588	0.217018	0.509459	0.43482	0.0498224	0.0441436	0.904463	0.194436	0.717078	0.919497	0.0593508	-0.451369	0.0391787	0.537127	0.291817	1.07906	5.85015e-05	0.914915	0.0612604	FALSE	FALSE	FALSE	FALSE	FALSE	FALSE	FALSE	FALSE
YDL072C	4	0.0342025	0.833441	0.765283	0.000120615	0.73108	0.00874929	0.172142	0.708171	-0.0505763	0.789699	0.639843	0.176837	0.882971	0.000102867	0.0905813	0.878245	0.404396	0.313786	0.337113	0.256835	0.35538	0.351217	0.397575	0.366538	1.06736	0.0115899	0.343956	0.0517571	0.749725	0.0678329	0.571741	0.00263356	0.469547	0.314688	FALSE	FALSE	FALSE	FALSE	FALSE	FALSE	FALSE	FALSE
YDL074C	4	0.260827	0.0334005	-0.0447791	0.735363	-0.305607	0.124262	0.289378	0.559826	0.257343	0.233454	0.0553899	0.941096	-0.0922074	0.702349	0.0402393	0.92792	-0.00348413	0.993638	0.0574427	0.80964	-0.130751	0.662062	0.0656478	0.911761	0.375082	0.500833	0.0770802	0.753966	-0.208202	0.719804	0.0660449	0.777929	0.454919	0.397409	FALSE	FALSE	FALSE	FALSE	FALSE	FALSE	FALSE	FALSE
YDL075W	4	0.549522	0.0486806	0.428306	0.149343	-0.121216	0.825548	0.447665	0.312155	0.6422	0.052284	0.146028	0.833544	0.664631	0.0624333	0.280046	0.564542	0.136113	0.805671	0.614366	0.0411252	-0.114808	0.811245	0.648779	0.130763	0.0845991	0.896635	-0.0759633	0.842052	0.21525	0.689974	0.381977	0.245034	0.339958	0.539773	FALSE	FALSE	FALSE	FALSE	FALSE	FALSE	FALSE	FALSE
YDL076C	4	-0.342085	0.0793029	-0.426418	0.0369254	-0.0843324	0.82378	-0.511805	0.316492	-0.198042	0.598346	-0.694227	0.240231	-0.208274	0.595111	-0.182085	0.668567	-0.218359	0.580507	0.185259	0.487657	0.105489	0.796648	0.0958091	0.880895	0.187584	0.783964	-1.69643	0.000161359	-0.548756	0.309886	-2.01438	5.82293e-05	-0.554326	0.33657	FALSE	FALSE	FALSE	FALSE	FALSE	FALSE	FALSE	FALSE
YDL078C	4	0.362886	0.132097	1.13441	0.000212084	0.771524	0.0568093	0.389073	0.33128	0.360158	0.315883	0.864425	0.0474703	1.35408	0.00117642	0.282228	0.437742	0.502618	0.108709	0.275027	0.228353	0.738474	0.00849249	0.310029	0.446816	0.811596	0.0440711	-0.228606	0.54103	0.0569541	0.921961	0.315695	0.376129	0.508586	0.236284	FALSE	FALSE	FALSE	FALSE	FALSE	FALSE	FALSE	FALSE
YDL079C	4	-0.788904	0.312038	0.514786	0.52209	1.30369	0.310951	-0.713292	0.710315	-0.848037	0.410878	0.503114	0.835056	0.555824	0.622626	0.0587389	0.980921	0.752844	0.545804	-1.25843	0.209096	0.30086	0.825962	-2.78352	0.157841	0.703535	0.706979	-0.920023	0.338833	0.466122	0.841966	-0.519549	0.628293	0.564918	0.788803	FALSE	FALSE	FALSE	FALSE	FALSE	FALSE	FALSE	FALSE
YDL080C	4	-0.279335	0.0592481	0.507585	0.00261984	0.78692	0.00467155	-0.335643	0.447885	-0.22024	0.287457	0.519409	0.305706	0.524138	0.0178932	-0.068355	0.906379	0.400102	0.287386	-0.245244	0.387554	-0.233493	0.547699	-0.686354	0.10287	0.0793378	0.900862	-0.807654	0.000731888	-0.960297	0.02779	-1.65504	1.1437e-06	-0.39092	0.443771	FALSE	FALSE	FALSE	FALSE	FALSE	FALSE	FALSE	FALSE
YDL082W	4	-0.600663	0.00267081	-0.627692	0.00245244	-0.0270284	0.945182	-0.684502	0.0820496	-0.520281	0.026603	-0.809424	0.0629427	-0.47137	0.046941	-0.116932	0.756852	-0.201275	0.525043	0.640268	0.00421726	0.145479	0.630025	0.592398	0.114282	0.463234	0.274529	-1.59777	2.10427e-06	0.184361	0.702663	-1.53453	4.85547e-06	-0.124883	0.82611	FALSE	FALSE	FALSE	FALSE	FALSE	FALSE	FALSE	FALSE
YDL083C	4	0.218366	0.0797105	-0.508794	0.000721175	-0.72716	0.00262191	0.0986931	0.817941	0.324432	0.0576903	-0.603472	0.146937	-0.412622	0.0228594	0.15579	0.662253	-0.221913	0.47059	0.41347	0.0502576	0.324793	0.231116	0.48999	0.170249	0.835033	0.025959	-0.980755	1.57382e-05	0.464365	0.217754	-0.729635	0.000311398	0.175186	0.735356	TRUE	FALSE	FALSE	FALSE	FALSE	FALSE	FALSE	FALSE
YDL084W	4	-0.0511635	0.899277	-0.499593	0.190451	-0.44843	0.489629	-0.0365577	0.957824	-0.0476551	0.927233	0.0533574	0.945897	-0.883824	0.0497276	0.225537	0.591735	0.0944867	0.842205	-0.0729579	0.803689	-0.174866	0.6352	-0.624029	0.202545	0.0351782	0.960347	-1.78528	0.00049079	-1.32779	0.00849859	-1.99751	0.000262187	0.0127504	0.984924	FALSE	TRUE	FALSE	FALSE	FALSE	FALSE	FALSE	FALSE
YDL085C-A	4	0.744337	0.000983543	-0.266508	0.193834	-1.01084	0.00593847	0.688417	0.125625	0.802909	0.00610921	-0.309942	0.611287	-0.208739	0.479872	0.461344	0.264685	-0.0772252	0.880616	-0.231374	0.410937	-0.10091	0.816828	-0.235233	0.642469	0.291136	0.571749	0.404243	0.144163	0.0750895	0.908395	0.195648	0.485242	-0.70187	0.143626	FALSE	FALSE	FALSE	FALSE	FALSE	FALSE	FALSE	FALSE
YDL085W	4	0.808883	3.39122e-05	0.966374	8.15387e-06	0.157491	0.531687	0.782001	0.0257758	0.846312	0.000137459	0.773592	0.0451407	1.13417	9.83917e-06	0.336876	0.273911	0.448227	0.105401	0.221932	0.275028	0.047277	0.887785	0.0929863	0.822775	0.906792	0.0124114	0.773742	0.000219808	0.495166	0.16261	1.05666	1.001e-05	0.483685	0.20477	FALSE	FALSE	FALSE	FALSE	FALSE	FALSE	FALSE	FALSE
YDL086W	4	-0.232756	0.360958	-0.564152	0.0426704	-0.331396	0.453225	-0.381546	0.4148	-0.105495	0.784573	-0.423559	0.464607	-0.645842	0.0931646	-0.173904	0.689259	-0.208823	0.610659	-0.670978	0.012521	-0.128389	0.748926	-1.33162	0.00375534	-0.165968	0.787138	-1.6674	0.000190528	-0.784129	0.0856622	-1.58012	0.000363477	-0.95029	0.0470404	FALSE	TRUE	FALSE	FALSE	FALSE	FALSE	FALSE	FALSE
YDL087C	4	0.0759566	0.847863	0.202369	0.594587	0.126413	0.861949	0.113272	0.876906	0.0642869	0.904829	0.235327	0.774493	0.204267	0.681754	0.411208	0.483583	0.144208	0.830121	-0.164754	0.688943	-0.13073	0.823383	-0.27682	0.673634	0.854705	0.142909	0.115713	0.822217	0.655218	0.260886	-0.479635	0.296463	-0.414398	0.555679	FALSE	FALSE	FALSE	FALSE	FALSE	FALSE	FALSE	FALSE
YDL088C	4	0.691533	0.000163155	0.249794	0.102473	-0.441739	0.073799	0.737125	0.140344	0.67483	0.00419084	0.321488	0.636178	0.224123	0.320965	0.311909	0.741047	0.127105	0.905496	-0.0305372	0.965138	0.819558	0.283029	-0.046691	0.944975	0.389151	0.485155	0.202095	0.365747	0.25243	0.679842	0.577849	0.0110175	0.572506	0.309664	FALSE	FALSE	FALSE	FALSE	FALSE	FALSE	FALSE	FALSE
YDL089W	4	0.665336	0.00576684	0.651382	0.00816323	-0.0139537	0.979246	0.726725	0.107148	0.637672	0.0109194	0.584475	0.27103	0.725652	0.00605017	0.414382	0.237314	0.330481	0.303143	0.152135	0.528696	-0.0372735	0.921325	0.136207	0.792269	0.683795	0.139795	0.452655	0.0591609	0.617679	0.171302	0.453223	0.0534645	0.261176	0.659214	FALSE	FALSE	FALSE	FALSE	FALSE	FALSE	FALSE	FALSE
YDL090C	4	0.490609	0.00137254	0.404358	0.00672028	-0.0862516	0.733592	0.348433	0.32659	0.611759	0.000874878	0.331581	0.436092	0.484364	0.00583413	0.219657	0.484018	0.371333	0.16949	-0.177072	0.375764	0.0745111	0.812496	-0.311532	0.386632	1.09272	0.00305031	-0.0220442	0.904738	-0.345163	0.354885	-0.169422	0.280275	-0.04364	0.935989	FALSE	FALSE	FALSE	FALSE	FALSE	FALSE	FALSE	FALSE
YDL091C	4	-2.0765	8.68303e-07	-1.61279	1.53559e-05	0.463712	0.272621	-1.83098	0.000313489	-2.24318	4.14012e-07	-0.888989	0.100832	-2.12313	3.76462e-07	-0.511463	0.184268	-0.297243	0.409118	-1.70879	2.47665e-06	-0.70532	0.0266347	-3.09787	3.53185e-07	-0.820265	0.106815	-3.06187	6.99779e-09	-2.17559	5.08784e-05	-2.18244	2.51168e-07	-2.01323	0.000168844	FALSE	FALSE	FALSE	FALSE	FALSE	FALSE	FALSE	FALSE
YDL092W	4	-1.34707	0.000169004	-0.382807	0.177719	0.964263	0.0435344	-1.17453	0.0314649	-1.45618	0.00141301	-0.290334	0.695455	-0.424611	0.28613	-0.377599	0.386945	-0.138391	0.771338	-0.172817	0.548239	-0.0174323	0.972512	-0.696772	0.178039	0.3271	0.595309	-1.36587	0.00185729	-0.667009	0.216536	-1.72397	0.000339099	-0.147186	0.847884	FALSE	FALSE	FALSE	TRUE	FALSE	FALSE	FALSE	FALSE
YDL093W	4	-0.88422	0.234924	1.12102	0.0966884	2.00524	0.0867815	-0.740068	0.657063	-1.02536	0.329896	1.30217	0.433462	1.01452	0.269494	-0.144962	0.928122	0.93253	0.358548	-2.53038	0.00561214	-0.515945	0.641876	-4.15391	0.00789566	1.1181	0.482101	-3.34605	0.00344565	0.871966	0.582421	-1.67327	0.0826099	-0.0925429	0.96726	FALSE	TRUE	TRUE	FALSE	FALSE	FALSE	FALSE	FALSE
YDL098C	4	0.377086	0.169135	0.39982	0.179642	0.022734	0.973073	0.29892	0.547709	0.452299	0.172298	0.275453	0.685214	0.522098	0.149148	0.252715	0.597259	0.307667	0.473568	0.591181	0.0458731	0.024818	0.961327	0.609449	0.187567	0.586265	0.242605	0.96845	0.00663593	0.269698	0.625722	0.08617	0.813422	0.486693	0.363777	FALSE	FALSE	FALSE	FALSE	FALSE	FALSE	FALSE	FALSE
YDL099W	4	-0.114726	0.779499	-0.777255	0.0483637	-0.662529	0.296595	-0.258223	0.671645	0.0203426	0.974124	-0.809279	0.196614	-0.726878	0.163534	-0.215284	0.643009	-0.328645	0.404118	0.140726	0.637965	0.0474854	0.916946	0.498597	0.372198	0.304701	0.636526	-0.364891	0.490892	-0.207851	0.764076	0.0138547	0.981957	0.776235	0.185038	FALSE	FALSE	FALSE	FALSE	FALSE	FALSE	FALSE	FALSE
YDL100C	4	0.268852	0.0470676	-0.0914026	0.519849	-0.360255	0.106333	0.469481	0.243429	0.137314	0.623541	-0.257082	0.639884	0.0567978	0.85475	0.420506	0.206408	-0.121041	0.756229	0.298522	0.180332	0.165528	0.595444	0.303306	0.478037	0.470414	0.275114	-0.194552	0.492783	-0.080482	0.887383	-1.58474	2.89205e-05	0.351346	0.468325	FALSE	FALSE	FALSE	FALSE	FALSE	FALSE	FALSE	FALSE
YDL101C	4	0.276844	0.0940282	0.393178	0.0263484	0.116334	0.704822	0.110862	0.798249	0.417404	0.0439077	0.184215	0.735576	0.570914	0.0105744	0.0405468	0.936791	0.175726	0.633175	-0.06034	0.8251	-0.0399655	0.916599	-0.0296204	0.953856	0.309548	0.459381	0.152082	0.477694	0.226784	0.610264	0.106726	0.622034	-0.0710349	0.895286	FALSE	FALSE	FALSE	FALSE	FALSE	FALSE	FALSE	FALSE
YDL105W	4	-3.53221	1.49434e-05	-2.43489	0.000331207	1.09732	0.226492	-3.71229	0.0741157	-3.49523	6.04023e-06	-2.54523	0.247856	-2.34033	0.000147751	-1.1066	0.359494	-1.23845	0.224463	-1.57851	0.0679201	-0.703576	0.509097	-2.7244	0.220881	-2.87736	0.234183	-0.158883	0.748754	-5.19061	0.018328	-0.663147	0.142637	-2.87087	0.219154	FALSE	FALSE	FALSE	TRUE	FALSE	FALSE	FALSE	FALSE
YDL106C	4	-1.96686	0.00183007	-2.91219	0.000171495	-0.945329	0.32932	-2.00433	0.214742	-1.9238	0.0408457	-2.16298	0.274475	-3.43433	0.00299176	-0.748532	0.468071	-0.617701	0.508543	-1.3109	0.0600491	-0.33318	0.744895	-3.30322	0.0579416	-1.78963	0.332283	-2.03547	0.0430679	-4.66695	0.0139394	-0.962895	0.322509	0.0151265	0.994955	FALSE	FALSE	FALSE	FALSE	FALSE	FALSE	FALSE	FALSE
YDL107W	4	0.0726882	0.815584	-0.770106	0.017005	-0.842794	0.0895258	-0.170866	0.783861	0.281723	0.50118	-0.876422	0.170563	-0.665188	0.11679	-0.308156	0.659206	-0.481852	0.401064	0.32119	0.433764	4.77995	4.56162e-10	0.91819	0.0778496	0.453051	0.447173	0.0252673	0.957761	0.283392	0.663627	0.191719	0.653306	0.343835	0.641898	FALSE	FALSE	FALSE	FALSE	FALSE	TRUE	FALSE	FALSE
YDL109C	4	-1.26722	0.000670209	-0.626605	0.0509022	0.640615	0.209748	-1.07236	0.0607396	-1.39347	0.00121055	-0.398621	0.580787	-0.768173	0.0414783	-0.324169	0.514824	-0.235346	0.638819	-1.18658	0.00103624	-0.673413	0.102003	-1.73563	0.00177279	-1.03977	0.0715151	-1.06964	0.0060143	-1.11601	0.0439626	-1.31493	0.00151518	-0.316468	0.659214	FALSE	FALSE	FALSE	FALSE	FALSE	FALSE	FALSE	FALSE
YDL110C	4	-0.0643574	0.733211	-0.515192	0.00973796	-0.450835	0.133755	-0.0932731	0.850682	-0.0257503	0.918926	-0.626585	0.182867	-0.408547	0.0799708	0.00979603	0.988229	-0.358316	0.221369	-0.268432	0.203775	-0.246936	0.376477	-0.304683	0.478114	0.147952	0.788259	-0.515767	0.0262052	-0.450405	0.297922	0.0987595	0.674449	-0.714509	0.0984448	FALSE	FALSE	FALSE	FALSE	FALSE	FALSE	FALSE	FALSE
YDL113C	4	0.808533	0.0744567	0.462422	0.323758	-0.346111	0.673617	0.418207	0.788694	1.11116	0.0902392	0.532661	0.786956	0.43623	0.542245	0.0771041	0.968932	0.390108	0.764385	-0.701234	0.410147	0.929601	0.389601	0.681418	0.644122	0.746936	0.651438	0.369869	0.605573	1.6729	0.27963	1.53647	0.0247063	0.864309	0.636569	FALSE	FALSE	FALSE	FALSE	FALSE	FALSE	FALSE	FALSE
YDL114W	4	0.429929	0.306511	-0.041914	0.926532	-0.471843	0.504634	0.298426	0.616591	0.548108	0.295116	-0.256628	0.73675	0.145962	0.791938	0.00488718	0.996035	-0.0251447	0.971503	-0.123489	0.757551	0.214806	0.687873	0.224778	0.714182	0.187407	0.788298	0.152207	0.786218	0.215193	0.746589	0.113047	0.831985	0.30001	0.665374	FALSE	FALSE	FALSE	FALSE	FALSE	FALSE	FALSE	FALSE
YDL115C	4	0.729997	0.00184102	0.437155	0.0430015	-0.292843	0.400354	0.717671	0.110903	0.756114	0.00339237	0.55383	0.28873	0.377356	0.114456	0.436099	0.198778	0.311224	0.313786	0.426278	0.0553496	-0.0403054	0.914102	0.469979	0.287439	0.81159	0.0793423	0.432727	0.0645636	0.580206	0.207434	0.370927	0.10465	-0.254646	0.662059	FALSE	FALSE	FALSE	FALSE	FALSE	FALSE	FALSE	FALSE
YDL116W	4	-0.120071	0.685256	0.394437	0.165312	0.514508	0.266649	0.187763	0.71236	-0.332907	0.260829	0.527132	0.311798	0.322843	0.275601	0.20415	0.626929	0.214657	0.584476	0.0176229	0.957139	0.0146478	0.97597	-0.013647	0.98416	0.953797	0.0369414	0.692284	0.01956	0.462124	0.323276	0.886677	0.0039086	0.698614	0.135819	FALSE	FALSE	FALSE	FALSE	FALSE	FALSE	FALSE	TRUE
YDL117W	4	0.811876	0.00467657	0.457198	0.0909347	-0.354678	0.424099	0.796018	0.0812499	0.840135	0.00968641	0.488647	0.364719	0.459761	0.138662	0.500648	0.19214	0.390345	0.259334	-0.282128	0.264449	-0.418992	0.201161	-0.31249	0.516334	0.477497	0.327436	0.556387	0.0669119	0.263913	0.620847	0.733626	0.0167689	-0.279868	0.635142	FALSE	FALSE	FALSE	FALSE	FALSE	FALSE	FALSE	FALSE
YDL120W	4	0.592515	0.00142429	0.249541	0.146212	-0.342974	0.206236	0.59547	0.113309	0.608055	0.0200841	0.160192	0.774683	0.34188	0.195259	0.263487	0.473216	0.0996825	0.815914	0.406686	0.0766574	0.324955	0.277257	0.491402	0.184405	1.20462	0.00264969	0.724404	0.00764206	0.632312	0.0942384	1.10078	0.000272344	0.300817	0.520809	FALSE	FALSE	FALSE	FALSE	FALSE	FALSE	FALSE	TRUE
YDL121C	4	0.318238	0.0445524	-0.408909	0.0151572	-0.727146	0.00970471	0.193851	0.694622	0.428694	0.129667	-0.39474	0.476527	-0.39298	0.177054	0.160883	0.663162	-0.156213	0.665809	0.217069	0.333683	-0.194773	0.534049	0.0557436	0.921558	0.478107	0.3261	0.309707	0.280591	0.208474	0.705105	0.0475196	0.883446	0.107426	0.869811	TRUE	FALSE	FALSE	FALSE	FALSE	FALSE	FALSE	FALSE
YDL122W	4	-2.40291	0.0110329	-0.578927	0.539529	1.82398	0.224328	-1.2376	0.410133	-3.48053	0.00612287	-0.842194	0.697262	-0.328001	0.796025	-0.0109987	0.996035	0.0920417	0.957235	0.169106	0.897839	-0.0093412	0.994419	-0.693869	0.715703	-3.38711	0.0442802	-1.89942	0.0747287	-3.19747	0.0560533	1.00346	0.307634	-3.00169	0.0815881	FALSE	TRUE	FALSE	TRUE	FALSE	FALSE	FALSE	FALSE
YDL123W	4	-0.43194	0.0371553	-1.35804	7.38367e-06	-0.9261	0.0109452	-0.790734	0.0412175	-0.153136	0.51592	-1.25716	0.00247124	-1.40582	2.03065e-05	-0.325128	0.379067	-0.611204	0.0524936	-0.572738	0.0151789	-0.517965	0.0763973	-1.0829	0.00432791	-0.259576	0.551185	-1.57305	2.82312e-06	-0.852627	0.0280123	-0.428766	0.0628059	-0.70751	0.0787349	TRUE	FALSE	FALSE	FALSE	FALSE	FALSE	FALSE	FALSE
YDL124W	4	0.151647	0.351284	0.185646	0.278069	0.0339996	0.91974	0.161955	0.735046	0.161711	0.36947	0.065093	0.924674	0.297631	0.109455	-0.010958	0.987391	0.120941	0.752618	0.142658	0.541674	0.121153	0.715197	0.0511957	0.926421	1.1053	0.0130437	0.288822	0.109637	0.385845	0.403187	1.13154	6.34413e-06	-0.103075	0.868668	FALSE	FALSE	FALSE	FALSE	FALSE	TRUE	FALSE	FALSE
YDL125C	4	0.224181	0.360485	0.382895	0.132084	0.158714	0.731706	0.00968074	0.98721	0.407254	0.247756	0.185674	0.774683	0.554358	0.126126	-0.0729938	0.889937	0.130595	0.7681	-0.189258	0.471917	0.0702363	0.865385	0.082694	0.877467	0.882126	0.0490109	0.158805	0.676793	0.034182	0.961097	0.711537	0.0467757	-0.0627372	0.921932	FALSE	FALSE	FALSE	FALSE	FALSE	FALSE	FALSE	FALSE
YDL126C	4	0.339109	0.136864	0.056745	0.825517	-0.282364	0.474326	0.456468	0.349542	0.267816	0.405977	0.127545	0.87171	0.0307036	0.935553	-0.0183832	0.987391	0.132602	0.842205	0.933632	0.00971749	1.94495	3.40204e-05	1.57271	0.00114758	0.351627	0.527871	-0.035776	0.925573	1.07748	0.0284576	0.518788	0.10158	1.43034	0.00430743	FALSE	FALSE	FALSE	FALSE	FALSE	TRUE	TRUE	FALSE
YDL127W	4	0.114174	0.697254	0.320923	0.281565	0.206749	0.695446	0.125785	0.814022	0.123511	0.734176	0.190355	0.777067	0.446146	0.213132	0.148001	0.731115	0.0263735	0.95615	0.0799493	0.776486	0.123504	0.746564	0.154032	0.770639	0.0704555	0.916184	0.461747	0.173493	0.117807	0.854655	0.0401796	0.916194	-0.266619	0.659214	FALSE	FALSE	FALSE	FALSE	FALSE	FALSE	FALSE	FALSE
YDL128W	4	0.518168	0.00118569	0.402781	0.00877249	-0.115387	0.64485	0.612631	0.107002	0.46577	0.0932408	0.445459	0.317973	0.397288	0.165066	0.322428	0.346347	0.169221	0.624477	0.481387	0.027638	0.455457	0.0982555	0.4779	0.202219	0.828907	0.0336316	0.356272	0.203642	0.376078	0.353731	0.360273	0.200089	0.41763	0.338509	FALSE	FALSE	FALSE	FALSE	FALSE	FALSE	FALSE	FALSE
YDL129W	4	0.0755267	0.454482	0.206001	0.0509693	0.130474	0.444581	0.092238	0.814022	0.080788	0.713691	0.181121	0.703934	0.250597	0.247536	0.0764807	0.841502	0.0456778	0.905024	0.174625	0.371406	-0.368534	0.141517	-0.143072	0.708631	0.0737153	0.878304	0.00189993	0.994167	0.658165	0.0495731	0.268687	0.200568	-0.217808	0.61549	FALSE	FALSE	FALSE	FALSE	FALSE	FALSE	FALSE	FALSE
YDL130W	4	-0.157847	0.235651	0.133663	0.336244	0.29151	0.186792	-0.0421871	0.936042	-0.225188	0.465648	0.069586	0.917706	0.207032	0.527051	0.189838	0.581663	0.00593338	0.987153	0.621405	0.00503622	0.19878	0.498403	0.609925	0.128423	0.567869	0.204936	0.466539	0.126545	0.0646457	0.916644	1.41067	0.00020237	0.426126	0.370791	FALSE	FALSE	FALSE	FALSE	FALSE	TRUE	FALSE	FALSE
YDL130W-A	4	-0.103768	0.799451	-0.41036	0.324083	-0.306593	0.670549	-0.0718257	0.951488	-0.111196	0.840427	-0.511842	0.697262	-0.303172	0.588025	0.170325	0.849507	-0.328837	0.658322	-0.105154	0.850465	-0.0869218	0.911477	-0.549887	0.598172	-1.07778	0.271586	-0.469176	0.347489	0.426684	0.709252	0.850034	0.0833829	-0.184764	0.88753	FALSE	FALSE	FALSE	FALSE	FALSE	FALSE	FALSE	FALSE
YDL133C-A	4	-1.30943	0.0631509	-0.840276	0.180022	0.469158	0.698835	-0.95665	0.465816	-1.52983	0.0460214	-1.05228	0.436361	-0.665109	0.329597	-0.0603543	0.953419	-0.326861	0.645521	-1.22926	0.0109779	-0.398476	0.52277	-1.23476	0.276792	0.216378	0.889332	0.370166	0.60396	-0.113705	0.945411	-0.384343	0.571928	-1.32041	0.344199	FALSE	FALSE	FALSE	FALSE	FALSE	FALSE	FALSE	FALSE
YDL133W	4	0.400263	0.0220029	0.55168	0.00384799	0.151416	0.610109	0.45355	0.252864	0.377934	0.0883382	0.497664	0.288048	0.616838	0.0103011	0.0430104	0.922847	0.249063	0.384861	0.020028	0.936909	-0.209364	0.446185	0.0623499	0.900344	0.468728	0.257793	0.240925	0.283198	0.0721718	0.897539	-0.866421	0.000822369	0.838202	0.0434609	FALSE	FALSE	FALSE	FALSE	FALSE	FALSE	FALSE	FALSE
YDL134C	4	-0.535096	0.0247291	-0.680741	0.00678802	-0.145645	0.734855	-0.502058	0.306359	-0.543046	0.0749684	-0.65557	0.243978	-0.673292	0.0317041	-0.0189569	0.975888	-0.348579	0.270753	-0.984463	0.000275678	-0.698883	0.0162787	-1.684	0.000647215	-0.534667	0.320943	-2.30886	9.80512e-07	-1.08321	0.0265641	-2.73073	5.08428e-07	0.624932	0.235125	FALSE	TRUE	FALSE	FALSE	FALSE	FALSE	FALSE	FALSE
YDL135C	4	-0.0204474	0.889728	-0.453492	0.00415333	-0.433045	0.0652856	-0.126085	0.764608	0.0746879	0.725442	-0.633129	0.128088	-0.2973	0.152867	-0.0346367	0.94004	-0.313325	0.280394	0.17251	0.422315	0.994719	0.000147859	0.283996	0.459339	-0.646051	0.0892598	-0.997913	7.87297e-05	-0.59547	0.106697	-1.19414	1.80772e-05	-0.0952168	0.859093	FALSE	FALSE	FALSE	FALSE	FALSE	TRUE	FALSE	FALSE
YDL136W	4	-0.303936	0.0966746	-0.233287	0.223455	0.0706492	0.845498	-0.235342	0.580638	-0.337094	0.257533	-0.229038	0.692318	-0.209775	0.520175	-0.11084	0.801365	-0.040742	0.932734	0.18369	0.438451	-0.0749646	0.839808	0.272297	0.536474	0.346488	0.432604	0.160143	0.620456	0.307424	0.495255	0.25085	0.40825	0.156706	0.779639	FALSE	FALSE	FALSE	FALSE	FALSE	FALSE	FALSE	FALSE
YDL137W	4	-0.444559	0.0021233	0.44544	0.00272363	0.889998	0.000944248	-0.400787	0.237909	-0.459253	0.0115846	0.254266	0.561851	0.612983	0.00216038	-0.123455	0.733707	0.0595554	0.880412	-0.225702	0.283146	0.0481605	0.887785	-0.463361	0.160214	-0.879913	0.0118529	-0.533824	0.00432841	-0.0643144	0.893185	3.57227	2.92737e-11	0.840344	0.0154601	FALSE	FALSE	FALSE	FALSE	FALSE	TRUE	TRUE	FALSE
YDL138W	4	0.997732	0.000295118	-0.241894	0.302248	-1.23963	0.00419454	0.959857	0.186791	1.04305	0.0147608	-0.182897	0.874328	-0.259016	0.555848	0.366712	0.529188	-0.128348	0.849856	0.518931	0.150062	3.35486	1.08699e-08	0.74988	0.314815	-0.0366175	0.972901	0.087355	0.853385	0.494414	0.575783	1.16639	0.00949286	0.171484	0.870437	FALSE	FALSE	FALSE	FALSE	FALSE	TRUE	TRUE	FALSE
YDL139C	4	0.943108	0.000364734	0.296731	0.191123	-0.646378	0.0790013	0.584238	0.173008	1.22387	0.000235523	0.179167	0.776749	0.411011	0.139998	0.275232	0.57754	0.0741127	0.90093	0.953344	0.00293838	0.884262	0.018176	1.30791	0.00192032	1.2851	0.00399883	0.552484	0.043378	1.18806	0.00602393	0.997293	0.00112536	0.660405	0.151477	FALSE	FALSE	FALSE	FALSE	FALSE	FALSE	FALSE	TRUE
YDL141W	4	0.338031	0.0941938	0.664104	0.0032734	0.326074	0.328878	0.537989	0.147269	0.20709	0.381223	0.699922	0.0863287	0.663924	0.00845474	0.285962	0.432785	0.347611	0.263883	0.948119	0.000259493	0.422667	0.148491	0.982789	0.00600664	0.640388	0.0857033	1.09789	0.0001091	0.735704	0.0462288	0.575815	0.0157136	0.36959	0.384193	FALSE	FALSE	FALSE	FALSE	FALSE	FALSE	FALSE	TRUE
YDL142C	4	0.294708	0.022833	0.325597	0.0164247	0.0308896	0.903594	0.296516	0.434862	0.311025	0.165369	0.21347	0.685214	0.434249	0.0645316	0.161292	0.645791	0.0426483	0.921577	0.206344	0.331038	0.0311791	0.9267	0.0847859	0.853785	0.315594	0.448917	0.235492	0.30827	0.396974	0.309558	0.104754	0.660024	0.28391	0.541508	FALSE	FALSE	FALSE	FALSE	FALSE	FALSE	FALSE	FALSE
YDL143W	4	-0.347299	0.207214	0.632167	0.0267545	0.979467	0.0363547	-0.140244	0.798671	-0.48047	0.0947007	0.737308	0.157555	0.581039	0.0453049	0.018161	0.982841	0.344354	0.35978	0.819166	0.00437342	-0.174015	0.664842	0.641428	0.153706	1.19254	0.0118529	0.444745	0.112325	0.698505	0.13019	0.451866	0.101661	0.624387	0.21245	FALSE	FALSE	FALSE	FALSE	FALSE	FALSE	FALSE	FALSE
YDL144C	4	0.498086	0.00757939	0.214454	0.240552	-0.283632	0.334525	0.353906	0.4148	0.621864	0.00687058	0.0256644	0.969028	0.373777	0.0953497	0.288257	0.473797	0.038555	0.940659	0.368602	0.147989	-0.161338	0.664576	0.48998	0.249156	-0.0504058	0.938814	0.0451695	0.856123	-0.223132	0.662609	0.437949	0.0450759	0.112974	0.856609	FALSE	FALSE	FALSE	FALSE	FALSE	FALSE	FALSE	FALSE
YDL146W	4	-0.419855	0.165489	-0.141337	0.669338	0.278517	0.603279	-0.433346	0.355047	-0.391002	0.295045	-0.281798	0.660265	-0.0075336	0.985347	-0.18974	0.638157	-0.13011	0.7589	-0.21935	0.375272	0.0146667	0.974114	-0.221179	0.66591	-0.095644	0.883753	0.0419442	0.922838	0.535336	0.260785	0.168485	0.657859	0.026955	0.971497	FALSE	FALSE	FALSE	FALSE	FALSE	FALSE	FALSE	FALSE
YDL148C	4	-0.0953854	0.808804	0.894322	0.0189241	0.989707	0.102273	0.15314	0.90227	-0.271416	0.602289	0.808709	0.510552	0.983971	0.045965	-0.105871	0.889651	0.468483	0.349446	0.644982	0.0732715	0.404131	0.401347	0.633318	0.554772	0.773402	0.471338	0.307405	0.532716	0.835028	0.466973	0.697952	0.145495	-0.402041	0.81787	FALSE	FALSE	FALSE	FALSE	FALSE	FALSE	FALSE	FALSE
YDL149W	4	-0.658563	0.412329	-0.262534	0.824894	0.396029	0.834896	-0.567682	0.737568	-0.707826	0.442226	0.355855	0.911764	-0.720648	0.588025	-0.183921	0.873464	0.450666	0.632338	-0.490503	0.410939	1.92385	0.0055945	-0.521027	0.773288	-1.56884	0.418085	0.287713	0.794186	0.589259	0.755915	0.222517	0.823342	-1.1125	0.634697	FALSE	FALSE	FALSE	FALSE	FALSE	TRUE	FALSE	FALSE
YDL150W	4	-1.93039	0.00219135	-0.157984	0.781292	1.77241	0.0509501	-1.87096	0.0622186	-1.93312	0.00108378	-0.135804	0.922765	-0.146754	0.784612	-0.241043	0.691423	0.123633	0.852903	0.0976378	0.814428	-0.0306238	0.960933	0.0848789	0.940116	0.163471	0.898817	0.577875	0.223492	0.604238	0.548953	0.257975	0.604798	-0.372788	0.758	FALSE	FALSE	FALSE	TRUE	TRUE	FALSE	FALSE	FALSE
YDL153C	4	1.259	4.51079e-05	0.730747	0.00552747	-0.528252	0.16759	1.18747	0.0185169	1.32761	0.000161654	0.808924	0.156886	0.698637	0.0209269	0.690816	0.164162	0.499193	0.265747	0.291588	0.383261	-0.229601	0.639969	0.179877	0.758275	1.05211	0.0398947	0.731615	0.0123096	0.579666	0.263444	0.138689	0.64063	0.201609	0.772151	FALSE	FALSE	FALSE	FALSE	FALSE	FALSE	FALSE	FALSE
YDL154W	4	0.441342	0.28884	-0.156375	0.722503	-0.597717	0.383919	0.577157	0.523159	0.354762	0.455538	-0.0249036	0.983621	-0.224308	0.644148	0.447863	0.481791	-0.0649999	0.937866	-0.31033	0.454914	-0.86652	0.0999164	-0.94801	0.249633	0.343354	0.732996	0.562761	0.201886	-1.23287	0.160327	0.555739	0.204558	1.10497	0.218828	FALSE	FALSE	FALSE	FALSE	FALSE	FALSE	FALSE	FALSE
YDL155W	4	-2.05662	1.94089e-05	-1.72156	0.000121936	0.335059	0.573822	-2.08712	0.00309468	-2.01548	0.000865174	-1.60458	0.0352628	-1.78316	0.00228471	-1.03462	0.121596	-0.604641	0.280365	-0.930352	0.0266749	0.417915	0.476047	-0.968976	0.143427	-1.09819	0.108785	-2.24822	0.00026345	-1.87174	0.00794236	-2.3029	0.000267015	-0.868143	0.239017	FALSE	FALSE	FALSE	FALSE	FALSE	FALSE	FALSE	FALSE
YDL156W	4	-0.619632	0.000935064	-0.868693	6.64101e-05	-0.249061	0.362105	-0.89298	0.0811377	-0.403873	0.194994	-0.771333	0.186369	-0.914342	0.00838013	-0.311337	0.418526	-0.396092	0.231662	-1.26307	3.58099e-05	-0.0156778	0.972183	-2.15129	8.84571e-05	-0.525822	0.352139	-2.62892	5.24491e-07	-1.12888	0.0321189	-2.29963	4.08327e-06	-0.873831	0.110189	FALSE	TRUE	FALSE	FALSE	FALSE	FALSE	FALSE	FALSE
YDL157C	4	-3.15425	1.75245e-08	-2.34091	1.37775e-07	0.81334	0.0407322	-3.603	1.60827e-06	-2.83332	1.68996e-06	-1.91338	0.00252322	-2.62723	3.28912e-06	-0.745524	0.107528	-0.681905	0.0717562	-1.82666	3.73561e-06	-0.613913	0.0893389	-3.71895	4.81237e-07	-3.26874	6.93275e-06	-3.45412	1.14231e-07	-2.58979	5.71871e-05	-2.85986	1.34971e-06	-2.33794	0.000242449	FALSE	FALSE	FALSE	FALSE	FALSE	FALSE	FALSE	FALSE
YDL159W	4	0.174145	0.347559	-0.256259	0.185525	-0.430403	0.161246	0.170066	0.764204	0.194492	0.355055	-0.018275	0.980721	-0.404526	0.0639563	0.0819957	0.847872	-0.00349867	0.993638	0.215022	0.321642	0.453578	0.0964955	0.248037	0.653511	0.204954	0.745369	-0.229533	0.280591	0.835661	0.098039	0.657852	0.00358727	-0.409906	0.518076	FALSE	FALSE	FALSE	FALSE	FALSE	FALSE	FALSE	FALSE
YDL159W-A	4	0.727063	0.00555737	-0.0929352	0.730688	-0.819998	0.0468484	0.444454	0.446291	0.944822	0.000783173	-0.368173	0.629761	0.12798	0.629414	0.0478549	0.954749	-0.162152	0.807575	0.122431	0.770152	0.284816	0.580888	0.206814	0.755385	0.152296	0.840065	-0.151257	0.551244	-0.124575	0.876308	-0.690915	0.00796007	-0.333574	0.64991	FALSE	FALSE	FALSE	FALSE	FALSE	FALSE	FALSE	FALSE
YDL160C	4	0.290839	0.371753	0.135019	0.702083	-0.15582	0.803873	0.158275	0.789111	0.406122	0.260553	0.0487681	0.95032	0.226387	0.55639	0.133968	0.756815	-0.139381	0.7359	-0.0133807	0.965413	1.02639	0.000516629	-0.107282	0.86169	-0.0835343	0.912749	-0.256937	0.480643	0.487196	0.363771	1.0158	0.00605179	2.60016	5.9196e-06	FALSE	FALSE	FALSE	FALSE	FALSE	TRUE	TRUE	FALSE
YDL160C-A	4	0.0835647	0.701969	-0.269643	0.217448	-0.353207	0.316189	-0.0837518	0.898916	0.223195	0.433136	-0.348364	0.625017	-0.185948	0.54189	-0.148939	0.845856	0.0150153	0.981232	-0.0654708	0.887297	0.0981612	0.877338	0.0993321	0.878909	0.30088	0.631225	-0.101901	0.748754	0.230722	0.724586	0.0676561	0.826906	0.235538	0.746279	FALSE	FALSE	FALSE	FALSE	FALSE	FALSE	FALSE	FALSE
YDL164C	4	0.755101	3.56127e-05	0.714224	8.25103e-05	-0.040877	0.881051	0.8433	0.0440279	0.707088	0.00218663	0.687582	0.15276	0.759872	0.00162217	0.41588	0.254163	0.468538	0.151375	0.129077	0.620769	0.179556	0.594771	0.105623	0.837216	0.150954	0.795398	0.371079	0.0763659	0.325799	0.497101	0.40423	0.0524532	0.602299	0.186618	FALSE	FALSE	FALSE	FALSE	FALSE	FALSE	FALSE	FALSE
YDL165W	4	0.802271	1.56798e-05	0.254528	0.0693858	-0.547743	0.0198929	0.663413	0.148108	0.922977	6.47777e-05	0.179228	0.789747	0.335484	0.0662119	0.231864	0.49917	0.336286	0.255623	0.342845	0.109881	0.413963	0.133129	0.561927	0.219439	0.964632	0.0532161	0.662216	0.000914868	0.424877	0.399429	0.568306	0.00303421	0.460024	0.393707	FALSE	FALSE	FALSE	FALSE	FALSE	FALSE	FALSE	FALSE
YDL166C	4	0.727632	0.000441486	0.609019	0.00256254	-0.118613	0.714993	0.637842	0.110856	0.811587	0.00166917	0.573071	0.215521	0.662657	0.00873321	0.29968	0.489518	0.396255	0.287386	0.574391	0.0354769	0.293996	0.42266	0.582254	0.133866	0.928403	0.0234555	0.942997	0.000423141	0.510375	0.216536	1.10787	9.42711e-05	0.260571	0.618035	FALSE	FALSE	FALSE	FALSE	FALSE	FALSE	FALSE	FALSE
YDL167C	4	0.191022	0.255493	-0.0400236	0.831431	-0.231045	0.422444	0.164064	0.71236	0.228238	0.402043	0.0150663	0.980055	-0.0544024	0.860626	-0.0832505	0.873504	0.00253646	0.996728	-0.227896	0.377854	-0.121221	0.760302	-0.203354	0.647446	0.466078	0.277022	0.0564246	0.856123	0.549171	0.174708	1.17843	0.00027707	0.582709	0.17546	FALSE	FALSE	FALSE	FALSE	FALSE	TRUE	FALSE	FALSE
YDL168W	4	-0.216848	0.0894574	-0.506308	0.00090098	-0.28946	0.167059	-0.0936945	0.833956	-0.290334	0.297991	-0.548554	0.207776	-0.449293	0.120237	0.00845703	0.989297	-0.158427	0.607704	0.181831	0.358816	0.0752276	0.811245	0.163156	0.704818	0.616263	0.105477	0.138505	0.648404	0.00172686	0.99734	1.38494	9.96935e-05	-0.306596	0.503213	FALSE	FALSE	FALSE	FALSE	FALSE	TRUE	FALSE	FALSE
YDL169C	4	0.153188	0.495261	0.540593	0.0250899	0.387405	0.297564	0.167927	0.787123	0.15982	0.603292	0.32241	0.676298	0.727482	0.0228594	0.0293925	0.961876	0.113784	0.809426	0.139395	0.616131	0.00765238	0.985207	0.293278	0.626079	0.328494	0.607034	-0.146156	0.652806	0.0794364	0.924878	-0.338332	0.258774	0.334516	0.637737	FALSE	FALSE	FALSE	FALSE	FALSE	FALSE	FALSE	FALSE
YDL170W	4	-0.0976658	0.720035	0.673523	0.0184584	0.771189	0.0805675	0.0096995	0.98721	-0.159606	0.595061	0.453999	0.39491	0.861085	0.00783692	0.0711575	0.905667	0.255475	0.554423	0.0812931	0.803985	0.226251	0.568382	-0.0350282	0.953807	0.0364336	0.955141	0.426053	0.142451	0.122038	0.840362	0.175202	0.555171	0.0540738	0.936174	FALSE	FALSE	FALSE	FALSE	FALSE	FALSE	FALSE	FALSE
YDL173W	4	-0.614988	0.0247958	-0.304086	0.252966	0.310901	0.488181	-0.51388	0.216252	-0.675302	0.104089	-0.164722	0.77984	-0.381631	0.365649	-0.218558	0.525111	-0.070505	0.859714	-0.0790578	0.743151	0.846253	0.00125653	-0.576087	0.139989	0.389919	0.379255	-1.33443	0.0029421	-0.564541	0.170683	-1.81607	0.000361274	-0.25972	0.619277	FALSE	FALSE	FALSE	FALSE	FALSE	TRUE	FALSE	FALSE
YDL174C	4	0.106561	0.630808	0.652705	0.00563873	0.546144	0.122129	0.0162176	0.977729	0.189328	0.556315	0.639064	0.196614	0.688959	0.0336837	0.171464	0.635169	0.382745	0.201112	0.155717	0.488635	0.114403	0.730206	0.263432	0.575008	0.370581	0.444382	0.0258854	0.944377	-0.514842	0.254256	0.713137	0.025109	-0.0222963	0.976477	FALSE	FALSE	FALSE	FALSE	FALSE	FALSE	FALSE	FALSE
YDL175C	4	0.974056	0.000233596	-0.742502	0.00278605	-1.71656	0.000396687	0.69552	0.189718	1.19539	4.86722e-05	-0.825414	0.178611	-0.6561	0.00691794	0.190568	0.756375	-0.386324	0.435777	-0.168568	0.650837	0.282299	0.558837	0.133371	0.837216	0.394688	0.515503	-0.158929	0.486336	0.0735326	0.924878	0.25538	0.242038	0.147554	0.851727	TRUE	FALSE	FALSE	FALSE	FALSE	FALSE	FALSE	FALSE
YDL176W	4	0.0727335	0.479684	0.281624	0.011297	0.20889	0.212851	0.137403	0.762698	0.0423244	0.837445	0.354992	0.476572	0.25376	0.184779	0.115749	0.764072	0.159816	0.641647	0.0720414	0.770042	0.0201617	0.955868	0.00465191	0.994263	0.18952	0.705779	0.558236	0.00513615	0.0118934	0.986417	0.693505	0.00104312	-0.334489	0.503352	FALSE	FALSE	FALSE	FALSE	FALSE	FALSE	FALSE	FALSE
YDL177C	4	-0.572303	0.0111252	-0.545264	0.0177964	0.0270391	0.956046	-0.382906	0.409113	-0.691666	0.00156945	-0.560452	0.296562	-0.50822	0.0146785	-0.0561929	0.908684	-0.244395	0.468271	0.339248	0.139707	-0.491578	0.103654	0.313583	0.513461	0.0742189	0.910806	-0.0126357	0.955635	-0.237678	0.661774	0.302281	0.111169	-0.0206563	0.978472	FALSE	FALSE	FALSE	FALSE	FALSE	FALSE	FALSE	FALSE
YDL178W	4	0.0567927	0.796537	0.247896	0.24637	0.191103	0.602207	0.160989	0.760213	-0.0032385	0.990393	0.356478	0.53909	0.193383	0.469463	0.225319	0.514178	0.268675	0.381699	-0.0951196	0.69289	-0.331276	0.247272	-0.144209	0.786778	0.393608	0.448975	-0.117767	0.668544	0.181901	0.755915	-0.0110041	0.970977	0.0936299	0.88753	FALSE	FALSE	FALSE	FALSE	FALSE	FALSE	FALSE	FALSE
YDL179W	4	0.563404	0.00250311	0.241329	0.162795	-0.322075	0.243275	0.364691	0.33912	0.726304	0.00462583	0.181117	0.738387	0.311745	0.200306	0.13403	0.733242	0.132751	0.730878	0.0304116	0.912207	-0.0154382	0.968974	-0.0751684	0.872307	0.81167	0.0358	0.411579	0.0859977	0.0665501	0.90124	0.317213	0.175231	0.110927	0.841832	FALSE	FALSE	FALSE	FALSE	FALSE	FALSE	FALSE	FALSE
YDL180W	4	0.738941	0.000109659	0.427107	0.0098081	-0.311834	0.209291	0.696793	0.0423207	0.787617	0.000483811	0.445794	0.274475	0.439377	0.0285102	0.214408	0.533062	0.248147	0.419964	0.716617	0.00197398	0.0526963	0.882209	0.880845	0.00819095	0.741873	0.036666	0.440809	0.0243123	0.0891371	0.855328	0.44958	0.01978	0.152139	0.752103	FALSE	FALSE	FALSE	FALSE	FALSE	FALSE	FALSE	FALSE
YDL181W	4	-0.583514	0.000527431	-0.039524	0.803798	0.54399	0.0271582	-0.455991	0.248395	-0.659519	0.000604045	-0.128445	0.829086	0.0523566	0.774927	-0.20263	0.499446	-0.154632	0.598921	-0.0831832	0.687807	-0.267134	0.275801	0.0444083	0.930364	-0.0671805	0.907628	-0.0241268	0.89759	-0.0978208	0.860949	-0.500375	0.00447556	0.21136	0.68983	FALSE	FALSE	FALSE	FALSE	FALSE	FALSE	FALSE	FALSE
YDL182W	4	-0.442476	0.0568612	0.110076	0.664672	0.552552	0.148489	-0.569761	0.189894	-0.331885	0.28411	-0.0525527	0.940357	0.258589	0.442998	-0.282777	0.376557	-0.0788502	0.830739	-0.125167	0.552434	-0.372637	0.14865	-0.113307	0.825211	-0.455655	0.344346	-1.03168	0.00278518	-0.912959	0.0384623	-0.411954	0.18567	-0.483653	0.32175	FALSE	FALSE	FALSE	FALSE	FALSE	FALSE	FALSE	FALSE
YDL183C	4	0.628658	0.00163182	-0.0318737	0.872189	-0.660532	0.0296902	0.546553	0.159048	0.705469	0.00176989	-0.116255	0.845182	0.0565376	0.801104	0.277511	0.377896	-0.0148315	0.969997	-0.241125	0.221872	-0.0957597	0.752185	-0.350548	0.376812	0.465881	0.254122	0.293037	0.143908	-0.0116294	0.986417	-0.021905	0.922175	-0.0814575	0.886321	FALSE	FALSE	FALSE	FALSE	FALSE	FALSE	FALSE	FALSE
YDL184C	4	-0.642315	0.00354081	-0.89805	0.000360904	-0.255735	0.455783	-0.698663	0.174786	-0.584098	0.0477273	-0.715624	0.237815	-1.00524	0.00288344	-0.082229	0.880257	-0.325763	0.403927	-1.16074	0.000312354	-0.584226	0.0982789	-1.47647	0.0039991	-1.1462	0.0383848	-2.54652	3.21795e-07	-1.35449	0.00951048	-2.23039	2.28914e-06	-0.729888	0.189199	FALSE	TRUE	FALSE	FALSE	FALSE	FALSE	FALSE	FALSE
YDL185W	4	-3.56227	4.82277e-08	-2.9276	2.39926e-07	0.634666	0.208028	-4.08607	2.63375e-05	-3.21094	5.79475e-07	-2.85059	0.00165775	-2.95286	1.24366e-06	-0.810673	0.151101	-0.897456	0.0658876	-2.51738	2.7289e-06	-0.658037	0.154086	-4.8569	2.64987e-06	-3.31209	0.000534446	-2.74905	6.8796e-07	-4.2536	2.14005e-05	-2.7471	1.45217e-06	-2.11631	0.0109583	FALSE	FALSE	FALSE	FALSE	FALSE	FALSE	FALSE	FALSE
YDL186W	4	1.85741e-05	0.999808	-0.140005	0.146034	-0.140024	0.370416	0.0723128	0.886853	-0.0360375	0.87064	-0.174234	0.774493	-0.0883739	0.689558	0.132974	0.757799	-0.0377523	0.940659	-0.0523956	0.856588	0.181729	0.591885	-0.119947	0.807369	-0.15162	0.787138	-0.530173	0.0123951	-0.655508	0.122845	-0.565414	0.00782511	0.0269894	0.969001	FALSE	FALSE	FALSE	FALSE	FALSE	FALSE	FALSE	FALSE
YDL188C	4	-2.21446	3.67688e-07	-1.94278	1.93503e-06	0.271678	0.529169	-2.39161	5.56526e-05	-2.07476	4.85649e-06	-1.74072	0.00306151	-2.06373	5.33277e-06	-0.821917	0.123613	-0.552776	0.222941	-1.62566	8.49193e-05	-0.893698	0.0342297	-3.21449	1.02186e-06	-1.27692	0.0190197	-2.73509	1.54554e-07	-2.29426	8.44252e-05	-2.22978	1.90668e-06	-0.684971	0.245545	FALSE	FALSE	FALSE	FALSE	FALSE	FALSE	FALSE	FALSE
YDL189W	4	0.257856	0.191916	0.76727	0.0010166	0.509414	0.120701	0.420659	0.214742	0.15182	0.572437	0.820348	0.0241498	0.754122	0.00754489	0.121468	0.816005	0.47102	0.210327	0.477095	0.0761426	0.65449	0.0541434	0.587907	0.0701561	0.948466	0.00634156	0.598059	0.0241575	0.527833	0.115632	1.02165	0.000537868	0.434407	0.236104	FALSE	FALSE	FALSE	FALSE	FALSE	FALSE	FALSE	TRUE
YDL190C	4	-0.674816	0.00250789	0.158302	0.452412	0.833118	0.0184723	-0.479907	0.502861	-0.801198	0.0021996	0.303142	0.761435	0.0795258	0.760404	-0.13003	0.869993	0.019518	0.976353	0.268094	0.524449	0.547851	0.277257	0.11421	0.900344	0.316081	0.712767	-0.194185	0.422117	0.22192	0.802916	-0.419847	0.0742101	0.102033	0.920025	FALSE	FALSE	FALSE	FALSE	FALSE	FALSE	FALSE	FALSE
YDL191W	4	-0.0419984	0.790862	-0.62801	0.000607473	-0.586012	0.0249702	-0.0626582	0.877427	-0.00901415	0.967975	-0.574057	0.120826	-0.641196	0.00414215	0.0823477	0.835725	-0.330754	0.236814	-0.224369	0.271229	0.0178086	0.958557	-0.408567	0.20951	0.0642593	0.893536	-0.610477	0.00447612	-0.0426617	0.928372	0.0664852	0.751986	-0.00746521	0.987157	TRUE	FALSE	FALSE	FALSE	FALSE	FALSE	FALSE	FALSE
YDL192W	4	0.431931	0.0969081	0.147	0.595739	-0.284931	0.522274	-0.141516	0.764042	0.858787	0.000334404	-0.339323	0.509837	0.528147	0.0128823	-0.0741058	0.878245	-0.074553	0.867732	-0.386015	0.106152	-0.441592	0.151347	-0.692225	0.0792997	-2.49819	1.06502e-06	-0.393328	0.0500883	-2.09052	6.89576e-06	4.66686	1.26529e-11	1.11682	0.00810794	FALSE	TRUE	FALSE	FALSE	FALSE	TRUE	TRUE	FALSE
YDL193W	4	0.866418	0.000300044	1.09856	5.18333e-05	0.23214	0.495543	0.815542	0.0417027	0.922397	0.000595262	0.901795	0.045047	1.26693	4.59759e-05	0.319493	0.49196	0.503168	0.217448	0.192037	0.538562	-0.102315	0.827802	0.228105	0.610687	0.565867	0.16859	1.00329	0.000215124	0.51366	0.216536	0.69806	0.00400196	0.259795	0.627188	FALSE	FALSE	FALSE	FALSE	FALSE	FALSE	FALSE	FALSE
YDL194W	4	-1.09269	0.000935064	-0.654824	0.0338626	0.437868	0.366166	-1.18307	0.119469	-1.01015	0.0208753	-0.51882	0.616567	-0.730069	0.10153	-0.370131	0.556833	-0.285329	0.645521	-2.01064	7.30786e-05	-0.696292	0.163288	-2.85418	0.000720455	-1.91902	0.0152976	-2.30059	5.0717e-05	-1.367	0.0813317	-1.92381	0.000309788	-0.196634	0.856904	FALSE	TRUE	FALSE	FALSE	FALSE	FALSE	FALSE	FALSE
YDL195W	4	0.0466405	0.896762	0.0283384	0.939172	-0.0183021	0.982998	-0.0617982	0.943685	0.14417	0.717708	0.170305	0.873402	-0.0489339	0.90743	0.0495066	0.953419	0.143528	0.829761	-0.141986	0.732445	1.85631	4.91893e-05	0.53118	0.499746	0.141327	0.887185	0.114372	0.781061	0.147468	0.875539	-0.724528	0.0492334	-1.18389	0.0956286	FALSE	FALSE	FALSE	FALSE	FALSE	TRUE	FALSE	FALSE
YDL197C	4	-0.918742	0.033406	0.0787313	0.870618	0.997474	0.153118	-0.428833	0.783861	-1.25696	0.0101187	-0.0217684	0.99226	0.184588	0.725481	-0.268438	0.856527	-0.454853	0.724025	-0.761584	0.337044	1.05934	0.291285	-0.817712	0.647047	-0.388758	0.827652	0.365828	0.432268	-0.834641	0.601465	-0.17394	0.718775	-1.21931	0.53022	FALSE	FALSE	FALSE	TRUE	FALSE	FALSE	FALSE	FALSE
YDL198C	4	-3.35788	4.49565e-08	-2.91916	1.59891e-07	0.438711	0.368288	-3.1652	5.73886e-05	-3.47799	5.96311e-07	-2.76814	0.00046222	-3.0017	2.35455e-06	-0.612207	0.199354	-0.79506	0.061894	-2.33503	1.29074e-06	-0.601684	0.139142	-3.71477	6.94626e-06	-3.13745	8.30258e-05	-3.64193	1.3352e-07	-2.90046	0.000217011	-2.68564	3.46401e-06	-2.92682	0.00017268	FALSE	FALSE	FALSE	FALSE	FALSE	FALSE	FALSE	FALSE
YDL199C	4	-0.375723	0.0958622	-0.265821	0.258657	0.109902	0.802064	-0.323263	0.631706	-0.39751	0.350091	-0.261493	0.777067	-0.24165	0.604591	-0.223546	0.735045	-0.125299	0.858287	-0.141586	0.743824	-0.0201185	0.977802	-0.0110426	0.991176	-1.43508	0.0296946	0.760514	0.0783892	0.0046049	0.99682	-0.0944822	0.845427	-0.684873	0.341878	FALSE	FALSE	FALSE	FALSE	FALSE	FALSE	FALSE	FALSE
YDL200C	4	-0.379991	0.0345416	-0.782921	0.000352521	-0.402929	0.164063	-0.596508	0.178553	-0.202908	0.390035	-1.0272	0.0362616	-0.578237	0.0202925	-0.377971	0.315643	-0.616642	0.0566384	-0.692085	0.00630243	-0.388638	0.213875	-0.700207	0.100704	-0.228057	0.671105	-0.037605	0.888681	-0.350699	0.484026	-0.159347	0.512648	-0.307327	0.591815	FALSE	FALSE	FALSE	FALSE	FALSE	FALSE	FALSE	FALSE
YDL201W	4	0.13169	0.589909	-0.426639	0.0889576	-0.558329	0.158174	0.132187	0.788694	0.14847	0.640548	-0.488207	0.332786	-0.354598	0.26877	0.0461842	0.923995	-0.272232	0.388601	-0.314896	0.153866	-0.232367	0.437286	-0.271707	0.554821	-0.203432	0.70479	-0.224917	0.47838	0.241429	0.632163	-0.787646	0.0150138	0.254999	0.648242	FALSE	FALSE	FALSE	FALSE	FALSE	FALSE	FALSE	FALSE
YDL202W	4	0.617813	0.0220029	-0.131832	0.635689	-0.749645	0.0824272	0.479515	0.277984	0.736602	0.0119491	-0.158966	0.802635	-0.0854325	0.78291	0.213545	0.596836	-0.14285	0.730878	0.558824	0.02182	0.254921	0.436509	0.6866	0.0938639	0.341704	0.471557	0.491506	0.0753785	-0.0372494	0.958071	0.628762	0.0246102	0.229876	0.689273	FALSE	FALSE	FALSE	FALSE	FALSE	FALSE	FALSE	FALSE
YDL203C	4	0.337561	0.0078558	1.14489	1.65761e-07	0.807332	0.00104902	0.33355	0.318857	0.358097	0.0171791	1.05557	0.0028579	1.23658	6.52208e-07	0.158511	0.632444	0.527202	0.0528979	0.330647	0.0956903	0.0734739	0.816829	0.309047	0.367546	-0.0469528	0.923903	0.239052	0.102489	0.118714	0.784198	0.822018	1.86841e-05	0.158047	0.729928	FALSE	FALSE	FALSE	FALSE	FALSE	FALSE	FALSE	FALSE
YDL204W	4	-0.517602	0.21293	-0.30817	0.452434	0.209431	0.789248	-0.578108	0.609385	-0.467821	0.267426	-0.187985	0.902301	-0.370867	0.37933	-0.257384	0.793905	-0.346497	0.684647	-2.02202	0.0016169	-0.29933	0.696959	-2.32626	0.0414479	-0.604343	0.591481	-0.640236	0.11479	-1.08616	0.290092	-0.297258	0.472049	-1.22758	0.267206	FALSE	TRUE	FALSE	FALSE	FALSE	FALSE	FALSE	FALSE
YDL205C	4	0.553823	0.0319919	0.332917	0.194747	-0.220906	0.617858	0.396541	0.401724	0.694547	0.128565	0.152264	0.829086	0.495249	0.289197	0.192255	0.677984	0.148027	0.76022	0.111198	0.720916	0.0520346	0.912797	-0.0385048	0.951943	0.194525	0.737147	0.0856249	0.867309	0.0547062	0.936869	1.10103	0.023298	0.0517139	0.942692	FALSE	FALSE	FALSE	FALSE	FALSE	FALSE	FALSE	FALSE
YDL206W	4	0.790609	0.0309098	-0.627903	0.0938084	-1.41851	0.0234796	0.797202	0.661178	0.803837	0.125058	-0.605836	0.813958	-0.625719	0.245488	0.244132	0.859842	-0.428302	0.709343	-0.266336	0.747971	0.29712	0.793229	-0.983292	0.657663	-0.464795	0.877185	0.953428	0.0696051	-3.45148	0.109753	0.798545	0.126165	-0.74124	0.78244	FALSE	FALSE	FALSE	FALSE	FALSE	FALSE	FALSE	FALSE
YDL209C	4	-0.644916	0.00131425	0.0871449	0.646625	0.732061	0.0184483	-0.791223	0.204999	-0.518869	0.159581	0.322799	0.716144	-0.0620808	0.884997	-0.282394	0.595181	0.175495	0.752618	0.144953	0.684906	0.0927248	0.859352	0.0180215	0.984897	-0.46973	0.503451	-1.98828	5.0717e-05	-0.52606	0.443098	-2.16174	3.8007e-05	-1.09227	0.119229	FALSE	FALSE	FALSE	FALSE	FALSE	FALSE	FALSE	FALSE
YDL211C	4	0.513692	0.00630752	0.0253553	0.899003	-0.488337	0.0924887	0.358379	0.376164	0.644583	0.00396118	-0.00188898	0.996719	0.0717429	0.75363	0.201583	0.574237	-0.00156956	0.997882	-0.112857	0.63317	-0.312283	0.277257	-0.172928	0.700951	0.474563	0.252026	0.401249	0.0533896	-0.155417	0.756467	0.242577	0.231048	-0.0279307	0.965916	FALSE	FALSE	FALSE	FALSE	FALSE	FALSE	FALSE	FALSE
YDL212W	4	0.71624	0.000100238	0.350385	0.024855	-0.365856	0.12912	0.712247	0.0667813	0.736874	0.0065642	0.323641	0.517796	0.39613	0.133237	0.467471	0.206408	0.208464	0.588593	0.350357	0.157852	0.618467	0.0467397	0.390009	0.334345	0.41816	0.322143	0.261178	0.318062	0.237452	0.611284	0.571819	0.0285654	0.361807	0.434415	FALSE	FALSE	FALSE	FALSE	FALSE	FALSE	FALSE	FALSE
YDL213C	4	1.4638	0.00480245	-0.175344	0.733348	-1.63915	0.0410901	0.872073	0.526811	1.89145	0.114745	-0.653286	0.71748	0.205143	0.880523	-1.77624	0.193026	0.0694931	0.968982	0.480858	0.645574	1.75336	0.181268	2.56016	0.0460223	1.08329	0.534001	-0.343338	0.824598	0.215612	0.908105	2.57792	0.123316	1.37443	0.36456	FALSE	FALSE	FALSE	FALSE	FALSE	FALSE	FALSE	FALSE
YDL214C	4	-1.24583	8.97398e-07	0.348605	0.0328079	1.59444	8.65446e-05	-1.04986	0.0183983	-1.37175	1.07376e-06	0.290037	0.620143	0.41727	0.0184301	-0.299996	0.517426	0.157341	0.756229	-0.935377	0.00385975	-0.156795	0.721808	-1.33175	0.00311378	-0.423171	0.368736	0.106216	0.543737	-0.162429	0.773663	-0.424541	0.0140421	-0.616346	0.194598	FALSE	FALSE	FALSE	FALSE	FALSE	FALSE	FALSE	FALSE
YDL215C	4							-1.18809	0.355661	-2.30632	0.00150633	-2.29521	0.125814	-2.5267	0.00136171	-0.166039	0.924472	-0.908279	0.420884	-2.72804	0.0126829	-0.557466	0.671712	-2.98146	0.0192695	-2.70425	0.0448165	-2.14707	0.00168976	-3.01118	0.0236705	-1.68766	0.0240134	-2.55413	0.061879	FALSE	TRUE	TRUE	FALSE	FALSE	FALSE	FALSE	FALSE
YDL216C	4	-2.62951	0.0089307	-0.498998	0.654456	2.13051	0.202672	-2.34627	0.254921	-2.84946	0.0696574	-1.06487	0.744439	-0.150272	0.937792	-0.638106	0.626929	0.276241	0.849081	-2.40972	0.0137457	0.206151	0.873727	-2.40773	0.228666	-1.82849	0.401784	0.579574	0.811003	-1.23866	0.642018	-2.4463	0.162812	-2.18581	0.463968	FALSE	FALSE	FALSE	TRUE	FALSE	FALSE	FALSE	FALSE
YDL217C	4	0.718805	0.00173682	0.113167	0.605086	-0.605638	0.0754212	0.636514	0.251295	0.802074	0.0346016	-0.003394	0.996251	0.22586	0.571401	0.225953	0.760215	0.0485062	0.953683	0.526582	0.21009	0.541397	0.322072	1.10894	0.0434675	0.407307	0.52639	0.647229	0.086511	0.755605	0.18196	1.82758	9.94613e-05	0.398615	0.573899	FALSE	FALSE	FALSE	FALSE	FALSE	TRUE	FALSE	FALSE
YDL218W	4	0.386594	0.0012621	-0.030513	0.795278	-0.417107	0.0233153	0.225491	0.497963	0.524099	0.0155123	-0.0410817	0.936166	0.00363832	0.987197	0.115793	0.735045	0.0687598	0.852292	0.159499	0.430474	-0.43799	0.0852907	0.158479	0.657663	0.251959	0.476061	0.581106	0.00913208	0.611065	0.0545667	0.0968162	0.657474	0.244711	0.534095	FALSE	FALSE	FALSE	FALSE	FALSE	FALSE	FALSE	FALSE
YDL219W	4	-0.194676	0.226611	-0.250587	0.136111	-0.0559111	0.863528	-0.30305	0.513233	-0.0988021	0.734176	-0.33104	0.560969	-0.165558	0.577606	-0.139909	0.782118	-0.207472	0.634037	0.139181	0.635034	0.129389	0.766661	-0.0411777	0.943437	0.0680045	0.915419	0.144084	0.624503	-0.267278	0.607447	0.106321	0.721575	-0.238763	0.685569	FALSE	FALSE	FALSE	FALSE	FALSE	FALSE	FALSE	FALSE
YDL222C	4	-0.45583	0.021728	-0.499342	0.0164709	-0.0435117	0.910424	-0.324005	0.366674	-0.536212	0.0428527	-0.422935	0.311374	-0.529664	0.0547084	-0.101129	0.778138	-0.270248	0.318823	-0.185514	0.349523	0.0209363	0.949382	-0.324188	0.369552	-0.407252	0.273387	0.049702	0.867309	-0.202694	0.627515	-0.596108	0.0269042	-0.318274	0.443771	FALSE	FALSE	FALSE	FALSE	FALSE	FALSE	FALSE	FALSE
YDL224C	4	0.371077	0.00561187	-0.64992	8.55081e-05	-1.021	0.000324308	0.395914	0.366674	0.370149	0.253359	-0.659839	0.182769	-0.617303	0.0686552	0.170723	0.626856	-0.388617	0.183491	-0.0878294	0.709109	-0.504859	0.0611785	-0.449472	0.303103	-0.301526	0.543611	-0.0220423	0.954524	-0.874248	0.0459083	3.3816	1.59981e-07	-1.865	0.000138398	TRUE	FALSE	FALSE	FALSE	FALSE	TRUE	FALSE	FALSE
YDL227C	4	0.617817	0.000183894	0.545475	0.000739884	-0.0723421	0.779888	0.731038	0.251295	0.551706	0.00802589	0.682213	0.369586	0.471201	0.0234371	0.114698	0.910724	0.306173	0.709343	0.260225	0.618063	1.03492	0.117186	0.206893	0.780795	-0.200571	0.820086	0.643858	0.00272917	0.745083	0.293323	1.24081	6.72363e-06	0.455983	0.570425	FALSE	FALSE	FALSE	FALSE	FALSE	TRUE	FALSE	FALSE
YDL229W	4	-0.280663	0.0206884	0.0535046	0.674397	0.334168	0.0873854	-0.216385	0.614739	-0.310677	0.105862	-0.0491384	0.939614	0.154059	0.452345	0.0447413	0.940282	-0.122998	0.805771	-0.210199	0.460878	-0.345795	0.348234	0.00865688	0.989594	-0.456378	0.288702	0.269276	0.168828	-0.253489	0.596695	-0.0484507	0.817367	-0.013034	0.983478	FALSE	FALSE	FALSE	FALSE	FALSE	FALSE	FALSE	FALSE
YDL230W	4	0.402897	0.000314904	0.430942	0.000238306	0.0280455	0.880175	0.430553	0.366674	0.400019	0.00872154	0.405139	0.489548	0.476527	0.00346872	0.241082	0.48108	0.194282	0.546826	0.549126	0.0120072	0.187717	0.534974	0.703369	0.120848	-0.043671	0.950161	0.512373	0.00145704	0.465919	0.355123	1.02854	1.9536e-06	1.02279	0.053077	FALSE	FALSE	FALSE	FALSE	FALSE	TRUE	FALSE	FALSE
YDL231C	4							-1.71045	0.248395	-2.01539	0.057904	-1.4719	0.391222	-2.32823	0.0523243	-0.388696	0.82876	-1.08375	0.399084	0.0637337	0.958566	0.393903	0.814174	-1.35356	0.364423	-2.10685	0.181519	0.0620487	0.966582	-0.535483	0.846288	-1.39822	0.241422	-1.09282	0.779639	FALSE	FALSE	FALSE	FALSE	FALSE	FALSE	FALSE	FALSE
YDL234C	4	-2.70607	0.000316885	1.61841	0.00919165	4.32448	0.000688151	-2.48963	0.145834	-2.8799	0.00824971	1.47158	0.425222	1.74694	0.0772121	-0.578352	0.619398	0.929266	0.34973	-0.424954	0.575755	0.615243	0.52277	-1.00953	0.519439	-3.56053	0.0407597	-1.34404	0.240046	1.02727	0.570961	1.80367	0.0540894	-1.07623	0.605535	FALSE	FALSE	FALSE	TRUE	FALSE	FALSE	FALSE	FALSE
YDL235C	4	1.03846	0.00010585	0.445535	0.0415234	-0.592929	0.0884415	0.811705	0.0333255	1.22283	0.000169578	0.357993	0.436092	0.536369	0.0434963	0.437963	0.251585	0.173238	0.669592	0.280195	0.264449	0.174563	0.626545	0.185678	0.660338	0.101456	0.844641	0.687623	0.0108146	1.21439	0.00155765	1.5594	9.55435e-06	0.822019	0.0346879	FALSE	FALSE	FALSE	FALSE	FALSE	FALSE	FALSE	FALSE
YDL237W	4	-0.152015	0.336836	0.455228	0.00916145	0.607242	0.0274451	-0.103643	0.877427	-0.17045	0.374829	0.346459	0.643427	0.559888	0.00758256	-0.0492496	0.944593	0.139519	0.807882	0.182618	0.587066	0.672579	0.0953455	0.191832	0.764681	0.178747	0.80541	0.384015	0.0474432	-0.551177	0.380582	-0.57668	0.00536175	0.0415114	0.96127	FALSE	FALSE	FALSE	FALSE	FALSE	FALSE	FALSE	FALSE
YDL240W	4	-1.11852	0.288737	-0.569541	0.557529	0.548981	0.774083	-1.29709	0.573797	-0.943673	0.606556	-0.819141	0.763671	-0.337077	0.84406	-0.073976	0.972398	-0.248335	0.87407	-1.31097	0.177238	0.27713	0.83783	-1.27719	0.595829	-0.665404	0.815768	-1.55441	0.396069	-0.646937	0.821157	-1.86994	0.240908	-1.51593	0.553353	FALSE	FALSE	FALSE	FALSE	FALSE	FALSE	FALSE	FALSE
YDL241W	4	-0.384678	0.000954364	-0.758739	2.18684e-06	-0.374061	0.0320681	-0.540911	0.0480778	-0.250759	0.12024	-0.8691	0.00306151	-0.650751	0.000811696	-0.246887	0.437742	-0.450781	0.104657	-0.397409	0.0483825	-0.314707	0.217401	-0.528037	0.0480477	-0.450216	0.106085	-0.406869	0.0166433	-0.416951	0.132454	-0.875829	3.12215e-05	-0.891045	0.00192135	TRUE	FALSE	FALSE	FALSE	FALSE	FALSE	FALSE	FALSE
YDL243C	4	-0.374345	0.173377	0.0385699	0.905029	0.412915	0.38027	-0.465232	0.39923	-0.288576	0.408718	0.0360156	0.964619	0.066585	0.870306	-0.069016	0.919887	0.054021	0.934982	-0.352006	0.274962	-0.255325	0.570621	-0.509782	0.363621	-0.681703	0.229978	-0.0547178	0.888816	0.140124	0.854039	0.016411	0.96808	-1.04538	0.0742554	FALSE	FALSE	FALSE	FALSE	FALSE	FALSE	FALSE	FALSE
YDR001C	4	0.299315	0.510962	1.21663	0.00796295	0.917311	0.196456	-0.0471009	0.962895	0.557945	0.405683	1.06123	0.170563	1.35311	0.0363844	0.00654754	0.994871	0.581374	0.279302	0.356145	0.369145	-0.0886698	0.890407	0.615667	0.372683	0.547018	0.460047	0.402142	0.530655	-1.29007	0.0658822	-0.717112	0.300956	0.117189	0.904287	FALSE	FALSE	FALSE	FALSE	FALSE	FALSE	FALSE	FALSE
YDR002W	4	0.25535	0.0771728	-0.123831	0.411227	-0.379181	0.113805	0.106817	0.830859	0.382273	0.0489942	-0.219962	0.717913	-0.0266159	0.906473	0.223275	0.65965	0.0320024	0.95615	-1.02184	0.00266562	-0.0643717	0.897321	-1.1578	0.00665786	0.710863	0.0934923	0.171913	0.387958	0.653232	0.125831	-1.23709	8.53209e-06	0.513103	0.274488	FALSE	FALSE	FALSE	FALSE	FALSE	FALSE	FALSE	FALSE
YDR003W	4	0.0419876	0.669782	-0.296792	0.0054656	-0.338779	0.0379902	0.0154045	0.971822	0.0794128	0.65069	-0.28628	0.508012	-0.278228	0.113487	0.0533231	0.897081	-0.0993811	0.78079	0.182956	0.368878	0.0345233	0.915965	0.220446	0.554033	0.156887	0.710835	-0.118098	0.505883	-0.173139	0.677343	0.0958329	0.589868	-0.422583	0.267226	TRUE	FALSE	FALSE	FALSE	FALSE	FALSE	FALSE	FALSE
YDR003W-A	4	0.215539	0.46612	0.14585	0.642546	-0.0696891	0.905667	0.307486	0.529185	0.163776	0.647718	0.134569	0.847967	0.18101	0.630485	0.221237	0.596836	0.188398	0.638819	0.655524	0.010587	0.012765	0.978228	0.693348	0.106764	0.313121	0.534466	0.704388	0.0418017	0.553526	0.235662	1.02327	0.00480286	-0.0966169	0.885368	FALSE	FALSE	FALSE	FALSE	FALSE	FALSE	FALSE	FALSE
YDR004W	4	0.500887	0.000787237	0.419017	0.00408759	-0.0818699	0.73553	0.457114	0.144435	0.551314	0.00247763	0.287648	0.463179	0.542239	0.00360028	0.185327	0.610722	0.150848	0.679724	0.364997	0.0972911	0.0824362	0.814072	0.529936	0.0835296	0.462499	0.148644	0.39723	0.0198846	0.205399	0.583565	0.605107	0.00107602	0.170812	0.686253	FALSE	FALSE	FALSE	FALSE	FALSE	FALSE	FALSE	FALSE
YDR005C	4	-2.78252	6.21607e-05	-2.35897	0.000391164	0.423549	0.673733	-2.64431	0.0577176	-2.84185	0.00102085	-2.01859	0.19707	-2.54848	0.00340295	-0.950357	0.553656	-0.68705	0.634037	-0.644557	0.558627	0.39333	0.798846	-1.76938	0.195102	-1.95619	0.154354	-2.45164	0.00246305	-3.48373	0.017693	-2.27675	0.00925817	-3.43197	0.0206967	FALSE	FALSE	FALSE	FALSE	FALSE	FALSE	FALSE	FALSE
YDR006C	4	0.93135	1.61171e-05	0.735146	0.000205111	-0.196204	0.458752	0.901778	0.0276904	0.970617	0.000226426	0.709834	0.119733	0.780626	0.00167229	0.324536	0.324577	0.33854	0.238803	0.431769	0.0411561	0.244905	0.376674	0.348945	0.409726	0.505742	0.235965	0.130039	0.56222	-0.222802	0.653337	-2.14839	1.80017e-07	1.63805	0.000242449	FALSE	FALSE	FALSE	FALSE	FALSE	TRUE	FALSE	FALSE
YDR007W	4	1.20704	8.41796e-05	1.11138	0.000287994	-0.0956601	0.840542	1.29761	0.00455659	1.15746	0.000951032	0.907142	0.0729499	1.28876	0.000576985	0.59721	0.226709	0.616659	0.171149	1.00068	0.00385975	0.313408	0.496335	1.14548	0.00912816	0.779292	0.0887539	1.08516	0.00144239	0.951257	0.0365609	0.0173503	0.961681	0.333486	0.556143	FALSE	FALSE	FALSE	FALSE	FALSE	FALSE	FALSE	FALSE
YDR011W	4	-2.78888	1.17723e-05	-3.54239	2.07758e-06	-0.753508	0.322128	-3.19373	0.0243693	-2.54356	0.000596467	-3.60131	0.0213552	-3.4923	7.13605e-05	-0.505343	0.677984	-1.44697	0.150574	-2.29914	0.00775021	-0.840191	0.395232	-5.20734	0.000969334	-4.22131	0.0059761	-4.16235	9.10952e-06	-5.19808	0.00112913	-3.02386	0.000297348	-4.70713	0.00260165	FALSE	TRUE	TRUE	FALSE	FALSE	FALSE	FALSE	FALSE
YDR013W	4	0.894713	0.00183981	1.17963	0.000232563	0.284922	0.512859	0.839449	0.0577252	0.951382	0.00238532	0.964203	0.0450189	1.36383	0.000145098	0.485427	0.206408	0.65767	0.0563414	0.504672	0.0465139	0.458224	0.156294	0.824053	0.0486901	0.658695	0.13536	0.513865	0.0663287	0.523023	0.245364	0.752944	0.00973982	-0.171732	0.782098	FALSE	FALSE	FALSE	FALSE	FALSE	FALSE	FALSE	FALSE
YDR014W	4	-1.31609	4.05813e-05	-0.683033	0.00877249	0.633056	0.110002	-1.07192	0.0840965	-1.47508	3.20427e-05	-0.550198	0.472784	-0.753001	0.00738408	-0.379935	0.486764	-0.32268	0.521793	-0.482604	0.160666	-0.298633	0.532726	-0.703714	0.247285	0.497619	0.456491	-0.0967634	0.73386	0.258493	0.733058	-0.368298	0.148205	0.0513236	0.957775	FALSE	FALSE	FALSE	TRUE	FALSE	FALSE	FALSE	FALSE
YDR016C	4	-3.12727	0.000110016	-2.06595	0.00458132	1.06132	0.323917	-3.26754	0.0707577	-3.02163	0.00105535	-2.30519	0.289392	-1.8986	0.0269938	-0.696641	0.591735	-1.51374	0.173996	-1.06148	0.24244	0.630008	0.562068	-2.27698	0.250565	-2.61153	0.240864	-1.46676	0.0496841	-1.22516	0.55132	-0.344207	0.649835	-1.44398	0.523448	FALSE	FALSE	FALSE	TRUE	FALSE	FALSE	FALSE	FALSE
YDR018C	4	0.511732	0.00311109	0.600781	0.00117051	0.0890489	0.767759	0.542686	0.192023	0.506304	0.0169295	0.496672	0.310507	0.703145	0.00257438	0.230936	0.621228	0.293186	0.472332	0.080365	0.807961	0.0594786	0.89805	-0.0198427	0.973971	0.572165	0.179604	0.580919	0.00742592	0.527928	0.218622	0.0818826	0.705395	0.169936	0.771085	FALSE	FALSE	FALSE	FALSE	FALSE	FALSE	FALSE	FALSE
YDR020C	4	-2.79197	3.06391e-07	-2.89636	3.37309e-07	-0.104388	0.865045	-3.1091	2.33476e-05	-2.55389	3.15631e-06	-2.42737	0.000736208	-3.21309	4.74308e-07	-0.690701	0.177303	-0.697105	0.128091	-2.28618	3.22228e-06	-0.76284	0.079136	-3.78169	1.84914e-06	-2.69976	0.0001586	-2.76293	5.35559e-07	-2.70278	0.000107965	-2.70225	1.45617e-06	-1.71703	0.0110599	FALSE	FALSE	FALSE	FALSE	FALSE	FALSE	FALSE	FALSE
YDR021W	4	0.482131	0.00829935	-0.128225	0.47605	-0.610356	0.0375864	0.599037	0.192624	0.412234	0.0755218	-0.0864062	0.90876	-0.132558	0.597531	0.27536	0.49196	-0.0567947	0.910416	0.0414346	0.891183	0.410801	0.19972	-0.0285661	0.96494	-0.270418	0.621278	0.553203	0.0205272	0.883715	0.0560533	0.685512	0.00536175	0.346213	0.556143	FALSE	FALSE	FALSE	FALSE	FALSE	FALSE	FALSE	FALSE
YDR022C	4	0.338836	0.0259269	-0.383715	0.0165515	-0.722552	0.0078399	0.209128	0.605558	0.451717	0.0611485	-0.566869	0.191419	-0.223826	0.377944	0.0968808	0.830936	-0.283716	0.395146	-0.00396495	0.989335	0.239923	0.4426	0.137582	0.754685	-0.390503	0.334859	-0.109673	0.684968	0.477024	0.219429	0.313278	0.187037	-0.423235	0.32175	TRUE	FALSE	FALSE	FALSE	FALSE	FALSE	FALSE	FALSE
YDR023W	4	-0.139283	0.664091	1.25099	0.000840475	1.39027	0.0124242	-0.133487	0.893229	-0.128436	0.746521	0.9665	0.30937	1.48254	0.000875699	0.115735	0.872276	0.571091	0.23779	0.270867	0.454468	-0.256949	0.615827	0.396398	0.652064	-0.560348	0.545974	1.33364	0.00120545	-0.329161	0.751625	0.480764	0.189846	-0.718652	0.459869	FALSE	FALSE	FALSE	FALSE	FALSE	FALSE	FALSE	FALSE
YDR025W	4	0.165489	0.0980821	0.212254	0.0448915	0.0467649	0.810148	0.159137	0.596452	0.188034	0.209675	0.042947	0.924352	0.363766	0.0228594	0.122686	0.716829	0.0760716	0.836498	0.479504	0.016602	0.163628	0.547699	0.521599	0.0540278	0.590276	0.0383848	0.247914	0.102836	0.318513	0.278727	0.586641	0.000625271	0.378781	0.219154	FALSE	FALSE	FALSE	FALSE	FALSE	FALSE	FALSE	FALSE
YDR026C	4	-0.265322	0.52492	0.0517986	0.905029	0.31712	0.657517	-0.209692	0.777257	-0.295798	0.533914	0.0700351	0.941934	0.0645224	0.897027	0.147025	0.793844	0.0462146	0.940659	-0.368891	0.222886	-0.329277	0.416876	-0.466959	0.476705	-0.759141	0.246829	-0.372181	0.400027	-0.401735	0.576762	0.17137	0.70406	-0.39596	0.617053	FALSE	FALSE	FALSE	FALSE	FALSE	FALSE	FALSE	FALSE
YDR027C	4	-2.52771	0.00110584	0.685625	0.271222	3.21334	0.00647551	-2.36075	0.26841	-2.63346	0.000190524	0.492345	0.851905	0.848346	0.122008	-0.266225	0.878245	0.286622	0.852292	-0.817211	0.419343	-0.430253	0.744895	-1.47002	0.537026	0.514971	0.8122	-0.580439	0.274432	-2.27566	0.26199	2.2151	0.000344988	-0.409582	0.885368	FALSE	FALSE	FALSE	TRUE	TRUE	TRUE	FALSE	FALSE
YDR028C	4	-0.41642	0.319145	-0.221698	0.608822	0.194722	0.807613	-0.244173	0.870677	-0.53289	0.309901	-0.0561676	0.975493	-0.316273	0.553424	-0.275991	0.806775	-0.0561105	0.958503	0.252513	0.707282	0.949622	0.199049	0.380638	0.800224	-0.211294	0.915942	0.973752	0.0543326	-0.0347914	0.986741	0.305652	0.551398	0.379943	0.826862	FALSE	FALSE	FALSE	FALSE	FALSE	FALSE	FALSE	FALSE
YDR031W	4	0.0576316	0.853991	0.300448	0.327073	0.242817	0.647062			0.0273236	0.917064			0.0918402	0.725481													0.107279	0.675248			-0.0730721	0.771047			FALSE	FALSE	FALSE	FALSE	FALSE	FALSE	FALSE	FALSE
YDR032C	4	0.501957	0.000573135	-0.000234069	0.998625	-0.502191	0.0210434	0.453786	0.125625	0.555493	0.00317739	-0.171972	0.681372	0.152816	0.398013	0.208064	0.520251	-0.0656528	0.864931	0.386885	0.0566426	0.0827754	0.798198	0.524848	0.0657098	0.215002	0.51663	0.438228	0.0148662	0.549098	0.062111	-0.0468828	0.798499	0.367735	0.261068	FALSE	FALSE	FALSE	FALSE	FALSE	FALSE	FALSE	FALSE
YDR033W	4	-1.75842	0.00181213	-1.15441	0.0264609	0.604009	0.472432	-1.8268	0.226367	-1.70538	0.0300017	-1.00123	0.606713	-1.24079	0.111732	-0.323216	0.750057	-0.464202	0.601507	-0.610754	0.298691	-0.085664	0.926082	-0.400867	0.808026	0.137787	0.947292	-1.38831	0.0687092	-0.578243	0.799325	-0.0659038	0.940121	-1.65003	0.318276	FALSE	FALSE	FALSE	TRUE	FALSE	FALSE	FALSE	FALSE
YDR035W	4	-0.130494	0.333666	0.620965	0.000279503	0.751459	0.00387746	-0.0952892	0.833956	-0.138913	0.357222	0.466334	0.305706	0.757819	0.000105468	0.119564	0.723765	0.201682	0.479197	0.377761	0.0523751	0.0260404	0.936027	0.360855	0.357903	-0.0371228	0.948371	0.584676	0.000675797	0.414615	0.309037	0.360807	0.0188903	0.557147	0.185138	FALSE	FALSE	FALSE	FALSE	FALSE	FALSE	FALSE	FALSE
YDR036C	4	0.146758	0.500833	0.36667	0.107623	0.219911	0.562716	0.264176	0.663853	0.0775406	0.829352	0.395531	0.600554	0.371186	0.280994	0.232526	0.717046	0.207702	0.75172	-0.0411337	0.931086	0.424776	0.385643	-0.275715	0.669874	0.125419	0.875827	0.307477	0.36037	0.0208018	0.983992	0.18405	0.59206	0.775785	0.215733	FALSE	FALSE	FALSE	FALSE	FALSE	FALSE	FALSE	FALSE
YDR037W	4	0.435883	0.190705	0.15307	0.673392	-0.282813	0.635149	0.508689	0.282615	0.399308	0.307614	0.334477	0.588871	0.0444245	0.922737	0.434611	0.276917	0.232739	0.559065	0.694494	0.00957837	0.152547	0.696314	0.705124	0.108153	0.231798	0.676412	0.82092	0.0345092	0.779189	0.0879885	0.480016	0.202503	0.310047	0.597555	FALSE	FALSE	FALSE	FALSE	FALSE	FALSE	FALSE	FALSE
YDR041W	4	0.545602	0.0964346	-0.606532	0.0954384	-1.15213	0.0454309	0.493669	0.503715	0.602143	0.0976506	-0.494172	0.623816	-0.658258	0.101186	0.372407	0.57754	-0.140379	0.855203	1.02482	0.0201223	-0.151861	0.817869	1.42109	0.0763947	0.135071	0.895988	0.573798	0.117301	0.460289	0.579371	0.590876	0.103053	0.205367	0.84184	FALSE	FALSE	FALSE	FALSE	FALSE	FALSE	FALSE	FALSE
YDR042C	4	0.26454	0.0405839	0.144973	0.271551	-0.119567	0.592577	0.115065	0.778214	0.392179	0.0125729	-0.0070226	0.991072	0.2827	0.0688955	0.116114	0.755895	-0.0743918	0.850484	0.0503584	0.838131	-0.0641673	0.849606	0.030561	0.95037	0.125716	0.791868	0.0278916	0.871421	0.174765	0.690089	0.383103	0.013474	-0.120814	0.815444	FALSE	FALSE	FALSE	FALSE	FALSE	FALSE	FALSE	FALSE
YDR044W	4	0.0106905	0.970195	0.355298	0.180885	0.344608	0.43141	0.24602	0.806164	-0.14394	0.712923	0.197141	0.881918	0.498317	0.188586	-0.0928339	0.947464	0.0695537	0.95391	-0.2276	0.748214	1.14236	0.190251	0.0382419	0.974554	-0.571996	0.55806	0.257593	0.516549	0.208847	0.863489	0.346116	0.348796	0.318931	0.787237	FALSE	FALSE	FALSE	FALSE	FALSE	FALSE	FALSE	FALSE
YDR045C	4	0.80423	0.012389	0.031457	0.929797	-0.772773	0.134536	0.65391	0.190114	0.934862	0.0202899	-0.0506848	0.950546	0.117786	0.798208	0.415944	0.329225	0.112725	0.827446	0.510426	0.0601389	-0.0615777	0.892057	0.500808	0.326891	0.11316	0.874087	0.492052	0.211208	0.176706	0.788128	0.263493	0.516964	-0.0326712	0.970486	FALSE	FALSE	FALSE	FALSE	FALSE	FALSE	FALSE	FALSE
YDR047W	4	-0.686232	0.0806424	0.0419894	0.920683	0.728221	0.243275	-0.143174	0.866645	-1.02114	0.00484667	0.0596466	0.952633	0.0554165	0.882208	0.110933	0.883981	0.0978106	0.889084	1.01119	0.00740867	0.411511	0.395498	1.46754	0.020062	0.335672	0.66757	1.36506	0.000346121	0.223413	0.792397	0.441928	0.167019	1.18994	0.0778568	FALSE	FALSE	FALSE	FALSE	FALSE	FALSE	FALSE	TRUE
YDR049W	4	1.23007	2.06267e-05	0.709663	0.00306601	-0.52041	0.133587	1.39079	0.00258974	1.12659	0.000783341	1.07798	0.0303959	0.462981	0.11423	0.778859	0.125009	0.655741	0.142193	0.507519	0.117492	-0.406353	0.361694	0.314892	0.518901	1.24051	0.00817459	-0.0397608	0.904738	0.396018	0.426422	-0.330051	0.252336	0.647983	0.18377	FALSE	FALSE	FALSE	FALSE	FALSE	FALSE	FALSE	FALSE
YDR050C	4	0.243721	0.252627	0.756381	0.00214255	0.51266	0.14537	0.399252	0.419816	0.142588	0.6632	0.551922	0.331606	0.932783	0.00639304	0.262234	0.589037	0.518742	0.200603	0.874708	0.00473117	0.601123	0.112561	1.23561	0.00913166	0.568726	0.272774	0.802051	0.0133251	0.792932	0.10185	0.427703	0.170902	0.605842	0.256521	FALSE	FALSE	FALSE	FALSE	FALSE	FALSE	FALSE	TRUE
YDR051C	4	0.670553	0.0719724	1.09023	0.00642354	0.419673	0.501786	0.778943	0.154997	0.603478	0.146785	1.03706	0.0828384	1.15541	0.00895397	0.552701	0.260084	0.620809	0.151149	0.547447	0.0812447	-0.0739179	0.889684	0.502902	0.353832	0.270067	0.676288	1.04187	0.0123238	0.785089	0.149169	1.20693	0.00453886	1.25811	0.0235805	FALSE	FALSE	FALSE	FALSE	FALSE	FALSE	FALSE	FALSE
YDR054C	4	0.0352262	0.894447	-0.363958	0.171711	-0.399184	0.351036	0.12153	0.827326	-0.011113	0.977588	-0.265408	0.698872	-0.409996	0.263183	0.195062	0.604096	-0.0979962	0.816393	0.356986	0.114564	-0.042165	0.912797	0.354028	0.475158	0.336964	0.529557	-0.183187	0.620456	0.55028	0.263444	0.365411	0.294062	-0.668421	0.207061	FALSE	FALSE	FALSE	FALSE	FALSE	FALSE	FALSE	FALSE
YDR055W	4	-0.111461	0.664141	0.802679	0.00402878	0.91414	0.0320526	0.257585	0.569601	-0.364592	0.344393	0.799576	0.0854856	0.831116	0.0394905	0.304287	0.424699	0.608472	0.0566384	0.337561	0.151833	0.300404	0.336317	0.27428	0.549092	0.0795179	0.896635	-0.0849213	0.853634	0.992614	0.0182109	0.426564	0.258289	0.421224	0.378942	FALSE	FALSE	FALSE	FALSE	FALSE	FALSE	FALSE	FALSE
YDR056C	4	-0.171375	0.528826	0.610279	0.0316254	0.781654	0.0810364	0.141616	0.838116	-0.384333	0.240653	0.620464	0.36698	0.629436	0.0655283	0.0822945	0.919224	0.229469	0.714784	0.210719	0.60413	0.12852	0.830345	0.0628476	0.93606	0.479731	0.456491	0.761399	0.0233377	0.411754	0.536324	0.642345	0.0479316	0.218385	0.788803	FALSE	FALSE	FALSE	FALSE	FALSE	FALSE	FALSE	FALSE
YDR057W	4	1.3176	1.72384e-06	1.05485	2.27182e-05	-0.262755	0.374424	1.2012	0.0145101	1.42181	6.60282e-06	0.969297	0.06902	1.14383	5.89381e-05	0.607542	0.121596	0.516258	0.124103	0.442226	0.0715385	0.786378	0.010079	0.73831	0.113623	0.482824	0.364591	1.34119	5.35596e-06	0.713961	0.145273	1.0536	6.77783e-05	0.265558	0.69356	FALSE	FALSE	FALSE	FALSE	FALSE	FALSE	FALSE	FALSE
YDR058C	4	1.34201	1.72264e-05	0.532672	0.0272513	-0.809335	0.0362258	1.30574	0.0390462	1.3851	2.07719e-05	0.585398	0.44891	0.520093	0.0353259	0.604329	0.187009	0.405882	0.335288	0.451222	0.136611	0.415342	0.289492	0.491102	0.456173	0.1638	0.851399	0.960178	0.000405527	0.826331	0.196733	1.11929	9.96397e-05	0.665406	0.404692	FALSE	FALSE	FALSE	FALSE	FALSE	FALSE	FALSE	FALSE
YDR059C	4	0.656967	0.00476273	0.331228	0.127811	-0.325739	0.361501	0.694474	0.101204	0.64715	0.0343649	0.406028	0.427109	0.302446	0.321642	0.439049	0.259701	0.147456	0.738316	-0.119031	0.675386	0.0997843	0.810664	0.0555233	0.918006	0.0273238	0.963607	0.926532	0.00367041	0.801993	0.0560533	1.21023	0.000481878	0.205298	0.720402	FALSE	FALSE	FALSE	FALSE	FALSE	FALSE	FALSE	FALSE
YDR060W	4	-0.364393	0.0807918	0.118097	0.596778	0.48249	0.157908	-0.272328	0.682671	-0.415472	0.181757	0.134303	0.890768	0.132622	0.701124	0.0897313	0.893721	0.154441	0.789433	0.134282	0.708339	1.518	0.0001703	-0.00102541	0.998938	0.335364	0.645982	0.500889	0.108738	-0.694962	0.284109	0.156487	0.637414	1.10573	0.0793332	FALSE	FALSE	FALSE	FALSE	FALSE	TRUE	FALSE	FALSE
YDR062W	4	0.205558	0.11589	0.204814	0.13078	-0.000744147	0.998317	0.0924816	0.852123	0.305527	0.112263	0.129305	0.835056	0.28646	0.150452	0.128899	0.757799	0.114903	0.78346	0.0805795	0.762823	3.64662	3.21471e-12	-0.0272425	0.960693	0.185665	0.716157	0.31268	0.108604	-0.146749	0.782068	-0.546857	0.00847666	0.174521	0.759096	FALSE	FALSE	FALSE	FALSE	FALSE	TRUE	FALSE	FALSE
YDR063W	4	-1.20275	0.00377944	-1.30486	0.00215277	-0.102112	0.89104	-0.970177	0.34908	-1.36384	0.0150325	-1.19761	0.315256	-1.35563	0.0140042	-0.255478	0.814932	-0.519085	0.544812	-1.45408	0.0233343	-0.122586	0.896003	-2.46249	0.0278173	-0.602039	0.621525	-0.576184	0.274256	-0.560714	0.634899	-0.886603	0.0830076	-0.690414	0.593625	FALSE	FALSE	FALSE	FALSE	FALSE	FALSE	FALSE	FALSE
YDR064W	4	0.216133	0.211782	0.730869	0.000638201	0.514737	0.0791268	0.171493	0.715316	0.26693	0.489642	0.545756	0.277627	0.892991	0.0274209	0.192125	0.678201	0.304003	0.452564	0.844194	0.00414701	0.26178	0.501433	0.886494	0.0294584	0.35324	0.45286	0.408534	0.291476	0.742906	0.0786446	1.03586	0.0132809	0.325789	0.533684	FALSE	FALSE	FALSE	FALSE	FALSE	FALSE	FALSE	FALSE
YDR065W	4	0.693933	0.0279889	-0.318257	0.320125	-1.01219	0.0519637	0.932651	0.606607	0.529968	0.410003	-0.416313	0.877496	-0.220915	0.757433	0.25882	0.847872	-0.394464	0.736207	-0.181141	0.836369	1.09824	0.201972	-0.379725	0.885425	-1.03987	0.696826	-0.0901653	0.911113	-1.75483	0.466527	-2.53481	0.0020184	-2.99755	0.211211	FALSE	FALSE	FALSE	FALSE	FALSE	FALSE	FALSE	FALSE
YDR066C	4	-0.038866	0.904703	-0.89402	0.0101278	-0.855154	0.100643	-0.0188176	0.985557	-0.0353449	0.928112	-0.686979	0.49578	-1.01479	0.0090191	-0.048612	0.954749	-0.377601	0.485945	-0.385947	0.305631	-0.468809	0.336483	-0.738618	0.357903	-0.315234	0.743228	-0.295627	0.41173	-0.43697	0.655948	0.0108742	0.979989	0.329551	0.759096	FALSE	FALSE	FALSE	FALSE	FALSE	FALSE	FALSE	FALSE
YDR067C	4	0.422853	0.0149515	-0.143391	0.409349	-0.566244	0.0450372	0.308963	0.544644	0.524948	0.060202	-0.0677787	0.929243	-0.172368	0.567004	0.285062	0.509975	0.00720331	0.987959	0.436994	0.106569	0.356385	0.321791	0.556016	0.238804	0.48213	0.347274	0.695181	0.0165739	0.619124	0.20975	0.315792	0.260914	0.131455	0.851973	FALSE	FALSE	FALSE	FALSE	FALSE	FALSE	FALSE	FALSE
YDR068W	4	0.217744	0.539686	-1.08183	0.00812422	-1.29957	0.0361083	0.213087	0.852685	0.239249	0.545268	-0.872683	0.497343	-1.19925	0.00680498	0.328211	0.612165	-0.227531	0.740017	0.513467	0.187237	-0.0281745	0.967828	0.48256	0.647131	-1.0951	0.282206	0.667348	0.0920182	-0.110254	0.941986	0.572693	0.133665	-0.526979	0.70932	TRUE	FALSE	FALSE	FALSE	FALSE	FALSE	FALSE	FALSE
YDR069C	4	-3.08579	0.00284992	-1.91722	0.0408388	1.16857	0.457768	-1.68066	0.39199	-4.19371	0.000977467	-0.752857	0.780831	-2.80505	0.0121793	-0.41604	0.766912	-0.52128	0.673004	-1.37834	0.109542	-0.330003	0.808071	-2.67481	0.191959	-4.31592	0.0411995	-1.13955	0.263137	-2.08659	0.341124	-1.32321	0.162812	-0.66562	0.810478	FALSE	TRUE	FALSE	TRUE	FALSE	FALSE	FALSE	FALSE
YDR070C	4	-0.409455	0.197714	-0.366907	0.266052	0.0425484	0.952717	-0.266829	0.696057	-0.48941	0.137646	-0.407641	0.613876	-0.308544	0.378726	-0.029865	0.970916	0.114464	0.848892	0.628129	0.0496262	0.165323	0.739635	0.767073	0.184658	0.730176	0.242423	0.436294	0.184423	0.254719	0.729679	1.28304	0.000611593	0.106623	0.903028	FALSE	FALSE	FALSE	FALSE	FALSE	TRUE	FALSE	FALSE
YDR072C	4	0.696665	0.0607868	0.398977	0.276667	-0.297687	0.644528	0.617329	0.300901	0.772467	0.0716521	0.312837	0.698872	0.488584	0.248154	0.412338	0.390068	0.171425	0.742323	-0.0353442	0.923059	0.275353	0.513068	-0.0654435	0.929671	0.264169	0.706979	0.614332	0.135337	0.645731	0.278207	0.721758	0.0735781	0.945708	0.111666	FALSE	FALSE	FALSE	FALSE	FALSE	FALSE	FALSE	FALSE
YDR073W	4	0.827978	0.0811877	0.194944	0.691616	-0.633033	0.416995	1.05083	0.530203	0.668654	0.314168	0.324178	0.892059	0.126382	0.859595	0.799032	0.418526	0.214661	0.850484	1.01216	0.10058	0.302764	0.753314	1.27149	0.428898	-1.66513	0.438549	-0.0745513	0.922214	0.780941	0.700388	0.644508	0.31059	-0.0621395	0.982241	FALSE	FALSE	FALSE	FALSE	FALSE	FALSE	FALSE	FALSE
YDR074W	4	-0.696867	0.000341873	0.518275	0.00422028	1.21514	0.00055149	-0.661405	0.185037	-0.705289	0.0242293	0.551995	0.347202	0.519533	0.0967567	-0.328594	0.499628	0.207737	0.678244	0.0306537	0.936909	-0.0073872	0.985842	-0.202189	0.727997	0.500667	0.352087	0.690693	0.0306774	0.0709533	0.923907	-0.0765479	0.816262	-0.0369284	0.962329	FALSE	FALSE	FALSE	FALSE	FALSE	FALSE	FALSE	FALSE
YDR076W	4	-3.35643	6.55581e-06	-3.4406	6.82965e-06	-0.0841668	0.943586	-4.21959	0.0239718	-2.8488	0.0016732	-3.16013	0.103589	-3.60423	0.00044932	-1.21155	0.386945	-1.35018	0.250594	-0.875854	0.346871	-0.226165	0.88136	-2.77829	0.120848	-2.92501	0.113738	-3.66068	0.000264406	-3.64494	0.0477955	-1.72575	0.0421807	-0.848545	0.717737	FALSE	FALSE	FALSE	FALSE	FALSE	FALSE	FALSE	FALSE
YDR077W	4	-0.843064	0.0107759	-0.998168	0.00379613	-0.155104	0.794945	-0.950021	0.20912	-0.744267	0.0717231	-1.07526	0.20465	-0.91696	0.0293685	-0.297306	0.616285	-0.451581	0.365767	-0.536794	0.131879	-0.79807	0.0864214	-0.606583	0.434731	-0.151382	0.887646	-0.347217	0.401636	-2.06109	0.0070601	-1.24737	0.00478173	-1.66328	0.0310634	FALSE	FALSE	FALSE	FALSE	FALSE	FALSE	FALSE	FALSE
YDR078C	4	0.0205484	0.943477	0.362356	0.185525	0.341808	0.450091	0.158032	0.813852	-0.0637854	0.87064	0.45621	0.525921	0.31917	0.385414	0.264332	0.628505	0.266949	0.598921	0.481485	0.135037	0.149532	0.768984	0.776421	0.161347	0.454131	0.472367	0.60248	0.0847853	0.492129	0.437576	0.816525	0.022036	-0.0476381	0.956884	FALSE	FALSE	FALSE	FALSE	FALSE	FALSE	FALSE	FALSE
YDR079C-A	4	0.577516	0.0223714	0.493743	0.056404	-0.0837733	0.864113	0.492663	0.253228	0.657912	0.0192566	0.232579	0.707488	0.706646	0.0157015	0.338245	0.434768	0.180661	0.691068	0.128068	0.664636	-0.48385	0.169234	0.189776	0.69735	0.529444	0.236083	0.52215	0.0566186	0.182202	0.733058	0.0922312	0.751375	0.444488	0.363124	FALSE	FALSE	FALSE	FALSE	FALSE	FALSE	FALSE	FALSE
YDR079W	4	-0.448654	0.0874729	0.239712	0.384557	0.688365	0.116171	-0.401861	0.452506	-0.466408	0.160054	0.0703806	0.933077	0.389103	0.262422	-0.32101	0.505799	0.114426	0.839524	-0.0517068	0.886307	0.143126	0.763567	-0.0117449	0.988315	-0.515123	0.364888	-1.50602	0.000197654	-0.978854	0.0605074	-1.88643	3.76793e-05	-0.0412833	0.959568	FALSE	FALSE	FALSE	FALSE	FALSE	FALSE	FALSE	FALSE
YDR080W	4	-2.97437	1.7224e-06	-2.7832	4.42259e-06	0.191169	0.853068	-2.7085	0.0297474	-3.10791	0.000135471	-2.63408	0.0544022	-2.84342	0.000341809	-1.35952	0.339795	-0.989823	0.384861	-2.35934	0.0293611	-0.766708	0.577713	-3.03665	0.0115575	-2.96952	0.0198982	-3.29186	0.000103947	-2.20375	0.0605969	-0.680758	0.263083	-2.94284	0.0209207	FALSE	FALSE	FALSE	FALSE	FALSE	FALSE	FALSE	FALSE
YDR081C	4	0.285396	0.240514	0.502884	0.04744	0.217488	0.612358	0.492615	0.309273	0.147219	0.707452	0.677377	0.215006	0.400973	0.289937	0.272067	0.50297	0.402384	0.253586	0.413153	0.103564	0.531469	0.102572	0.453973	0.346439	0.605954	0.235502	0.786612	0.0355304	0.347304	0.519797	0.966808	0.013468	1.41047	0.00382705	FALSE	FALSE	FALSE	FALSE	FALSE	TRUE	TRUE	FALSE
YDR082W	4	0.485259	0.0380636	-0.442936	0.0670836	-0.928194	0.0216505	0.489911	0.302379	0.498913	0.118914	-0.469234	0.413308	-0.396966	0.235649	0.253787	0.506219	-0.158987	0.691225	0.458904	0.0544262	0.317964	0.312219	0.357347	0.464292	0.0530794	0.939781	-0.316644	0.335294	0.0791249	0.907451	-0.779469	0.0215418	0.581359	0.267333	FALSE	FALSE	FALSE	FALSE	FALSE	FALSE	FALSE	FALSE
YDR083W	4	0.299602	0.276955	-0.480267	0.108526	-0.779869	0.0981741	0.281606	0.656503	0.330146	0.286354	-0.419563	0.606713	-0.49656	0.1344	0.258333	0.635169	-0.160463	0.786402	0.160569	0.650837	0.338656	0.444629	0.195337	0.773698	0.298085	0.672612	0.487831	0.119457	-0.0118013	0.989996	0.291203	0.351754	0.43601	0.549748	FALSE	FALSE	FALSE	FALSE	FALSE	FALSE	FALSE	FALSE
YDR085C	4	0.580336	0.0419286	1.44861	8.34788e-05	0.868273	0.0626219	0.659289	0.233953	0.53641	0.162457	1.26918	0.0362616	1.60325	0.000502887	0.491217	0.314809	0.834599	0.0524936	0.478593	0.12452	0.793976	0.0432079	0.396891	0.496604	0.375512	0.549482	1.27728	0.00244973	0.561791	0.336676	1.08348	0.00644536	1.06853	0.0595705	FALSE	FALSE	FALSE	FALSE	FALSE	FALSE	FALSE	FALSE
YDR087C	4	-1.40603	0.0443677	-1.29129	0.0598645	0.114738	0.934667	-1.62282	0.349565	-1.27909	0.0816717	-1.47838	0.46236	-1.14265	0.108833	-0.453564	0.638382	-0.503189	0.571107	-0.42459	0.489235	-0.601344	0.47184	0.0919842	0.965204	-0.521917	0.802082	-1.50599	0.0298218	-3.45598	0.0800821	-1.32772	0.0564294	-2.43231	0.217242	FALSE	FALSE	FALSE	TRUE	FALSE	FALSE	FALSE	FALSE
YDR088C	4	-0.671139	0.00490791	0.74454	0.0027742	1.41568	0.00144189	-0.549674	0.2641	-0.743228	0.00559621	0.59451	0.297652	0.878128	0.00197636	-0.0730192	0.908302	0.303189	0.485633	0.351378	0.238676	0.502163	0.195451	-0.109623	0.855566	-0.0303716	0.964988	-0.616144	0.0169085	-0.199393	0.741278	-0.376074	0.12652	0.317963	0.606709	FALSE	FALSE	FALSE	FALSE	FALSE	FALSE	FALSE	FALSE
YDR090C	4	-1.32426	0.0477927	1.4101	0.0419281	2.73436	0.0184723	-1.46297	0.431808	-1.25066	0.122401	0.856487	0.743653	1.7874	0.0326529	-0.357029	0.804081	0.466246	0.719518	-0.713397	0.382074	1.24366	0.18849	-1.81532	0.367546	0.823306	0.690536	0.811933	0.324532	-0.622575	0.809202	0.926788	0.221385	-1.82141	0.426515	FALSE	FALSE	FALSE	TRUE	TRUE	FALSE	FALSE	FALSE
YDR091C	4	-0.0880232	0.630808	0.458867	0.0164443	0.54689	0.0663118	-0.013933	0.984467	-0.125029	0.613132	0.63215	0.295869	0.356557	0.14801	0.2031	0.623809	0.416678	0.222941	0.161903	0.540572	0.910342	0.00280582	0.0278783	0.969032	0.459127	0.423801	-0.11309	0.66386	0.255491	0.683019	-0.161144	0.515805	-0.861771	0.1218	FALSE	FALSE	FALSE	FALSE	FALSE	FALSE	FALSE	FALSE
YDR096W	4	-2.18642	0.0011638	-3.05509	0.000167561	-0.868663	0.411535	-1.20496	0.385438	-2.95868	0.00574643	-2.72245	0.097004	-3.23037	0.00554431	0.306574	0.830936	-0.934385	0.366168	-2.53895	0.0185898	-0.67289	0.563669	-2.79112	0.0490854	-3.05845	0.0398947	-0.384673	0.720951	-3.4501	0.0197384	-2.20901	0.0481163	-0.951187	0.611631	FALSE	TRUE	TRUE	TRUE	FALSE	FALSE	FALSE	FALSE
YDR098C	4	-0.209558	0.478423	0.800582	0.0102987	1.01014	0.0407396	-0.0548877	0.931131	-0.307484	0.444036	0.584727	0.317728	0.98251	0.0169485	0.0146052	0.987391	0.310816	0.452519	0.258767	0.372746	-0.0396206	0.933747	0.479629	0.343735	0.712888	0.154	0.742787	0.0585627	0.502519	0.338635	0.864193	0.030145	0.830792	0.118308	FALSE	FALSE	FALSE	FALSE	FALSE	FALSE	FALSE	FALSE
YDR099W	4	-0.063719	0.887019	-0.331818	0.494164	-0.268099	0.750174	-0.238146	0.777257	0.0849126	0.882458	-0.154164	0.902271	-0.448643	0.464039	-0.324869	0.635658	0.055114	0.947157	-0.341265	0.425765	0.562648	0.287623	-0.548289	0.492875	-0.624785	0.461952	-0.31343	0.566591	0.397675	0.650684	-1.17917	0.0314241	0.258547	0.805257	FALSE	FALSE	FALSE	FALSE	FALSE	FALSE	FALSE	FALSE
YDR100W	4	-0.607066	0.0029322	0.159949	0.40365	0.767015	0.0184561	-0.534408	0.385585	-0.64275	0.00869978	0.0840872	0.929904	0.240822	0.311818	-0.122634	0.85804	0.0850722	0.898831	-0.34199	0.33167	-0.33231	0.485047	-0.503863	0.430566	0.0150297	0.987183	-0.659653	0.0071716	-0.284243	0.704018	0.122337	0.609816	0.383982	0.621816	FALSE	FALSE	FALSE	FALSE	FALSE	FALSE	FALSE	FALSE
YDR101C	4	-0.438553	0.132885	-0.486113	0.108475	-0.0475591	0.939086	-0.128513	0.859576	-0.642796	0.0463674	-0.373077	0.6507	-0.540622	0.100851	0.129498	0.852734	-0.0479137	0.946127	0.122802	0.760712	0.0175606	0.978228	0.31454	0.62686	0.384881	0.561305	0.865578	0.00957718	0.34277	0.622257	-0.204941	0.534495	-0.002186	0.996401	FALSE	FALSE	FALSE	FALSE	FALSE	FALSE	FALSE	FALSE
YDR103W	4	0.15218	0.524232	-0.0881356	0.74152	-0.240316	0.563765	0.14675	0.839789	0.173762	0.554547	0.239348	0.789676	-0.303352	0.318677	0.0291084	0.970525	0.129226	0.820137	-0.0377881	0.918712	0.521265	0.178927	-0.0307459	0.971744	0.17072	0.836927	0.414658	0.153937	0.190991	0.823786	0.450694	0.114744	-1.36535	0.0343132	FALSE	FALSE	FALSE	FALSE	FALSE	FALSE	FALSE	FALSE
YDR104C	4	-2.80379	7.94492e-05	0.755037	0.125176	3.55883	0.000940312	-1.83131	0.351085	-3.46797	1.83908e-05	0.742109	0.768229	0.789065	0.12761	-0.344072	0.832873	0.650326	0.607704	-0.241625	0.818696	0.672092	0.570621	-0.788332	0.744666	-0.86476	0.748003	0.646046	0.201649	-2.85816	0.275605	-1.20208	0.0293975	0.715543	0.779639	FALSE	FALSE	FALSE	TRUE	FALSE	FALSE	FALSE	FALSE
YDR107C	4	1.16753	0.000958947	-0.243059	0.460154	-1.41059	0.0109452	0.962287	0.13738	1.3298	0.000748882	-0.343331	0.712727	-0.145852	0.704161	0.479486	0.411535	-0.0807365	0.914015	-0.205221	0.607575	-0.00897218	0.985842	-0.445967	0.529004	-0.0621767	0.947574	0.162571	0.656079	0.144211	0.874424	-0.155815	0.659955	0.557246	0.463968	FALSE	FALSE	FALSE	FALSE	FALSE	FALSE	FALSE	FALSE
YDR108W	4	0.347645	0.457456	-0.139172	0.781292	-0.486817	0.536821	0.506714	0.712409	0.236298	0.707452	0.112468	0.952633	-0.297984	0.63182	0.161385	0.910724	0.0565324	0.96653	-0.823711	0.271089	0.518779	0.58196	-1.11634	0.455805	0.562329	0.721025	0.356331	0.548307	0.786731	0.58448	0.702139	0.20473	0.451888	0.787237	FALSE	FALSE	FALSE	FALSE	FALSE	FALSE	FALSE	FALSE
YDR109C	4	0.115027	0.799451	0.680462	0.107903	0.565435	0.426418	0.31202	0.75196	-0.0204479	0.971414	0.498858	0.669985	0.839249	0.0854809	0.17369	0.849005	0.158604	0.852292	-0.0470845	0.9356	-0.453316	0.478575	0.00950576	0.994263	0.517129	0.590111	0.939369	0.0488868	0.403674	0.690863	0.450757	0.337033	0.444148	0.689273	FALSE	FALSE	FALSE	FALSE	FALSE	FALSE	FALSE	FALSE
YDR110W	4	-0.0731156	0.694527	-0.288741	0.123753	-0.215626	0.487194	0.0220265	0.979936	-0.1258	0.618411	-0.159312	0.881377	-0.358523	0.156594	-0.00547847	0.994871	-0.0745834	0.910416	-0.427134	0.204692	-0.054679	0.920194	-0.585811	0.408809	-0.642696	0.428422	-0.164008	0.521575	0.599242	0.419502	0.767566	0.00361506	-0.041896	0.970982	FALSE	FALSE	FALSE	FALSE	FALSE	TRUE	FALSE	FALSE
YDR113C	4	-0.00732192	0.974616	0.539457	0.0202797	0.546779	0.128322	-0.0728887	0.898511	0.0568413	0.830392	0.455142	0.406112	0.627495	0.0149195	0.194006	0.662987	0.280939	0.468271	0.488	0.0646912	-0.47018	0.182838	0.314219	0.51395	-0.481655	0.3261	0.529607	0.0299204	0.0243911	0.972936	0.20933	0.38256	-0.0178354	0.981632	FALSE	FALSE	FALSE	FALSE	FALSE	FALSE	FALSE	FALSE
YDR115W	4	0.498661	0.0492793	-0.974124	0.00129103	-1.47278	0.00275907	0.312278	0.685401	0.651119	0.0303106	-0.936078	0.269321	-0.976536	0.00404476	0.117045	0.859842	-0.435641	0.349446	0.734902	0.0285696	0.0608064	0.912797	0.464211	0.540697	-0.267064	0.767048	-1.1305	0.000943827	-0.166271	0.867499	-0.468881	0.116262	-0.774905	0.327235	TRUE	TRUE	FALSE	FALSE	FALSE	FALSE	FALSE	FALSE
YDR116C	4	0.293071	0.217284	0.171471	0.497062	-0.1216	0.794201	0.410538	0.580172	0.222225	0.638982	0.343588	0.733031	0.0723597	0.891903	0.271851	0.691253	0.296182	0.655848	0.0273658	0.958456	0.0101692	0.985842	0.0704565	0.940117	-0.11569	0.911365	-0.905058	0.0660458	0.439599	0.594125	0.166659	0.735707	-0.368431	0.698415	FALSE	FALSE	FALSE	FALSE	FALSE	FALSE	FALSE	FALSE
YDR118W	4	0.233145	0.303477	0.0578177	0.820812	-0.175327	0.674928	0.380499	0.554734	0.142054	0.668733	0.293031	0.74082	-0.0892607	0.806133	0.301176	0.647894	0.237546	0.724025	0.660163	0.0955137	0.106673	0.874996	0.913283	0.122075	0.111447	0.902743	0.695598	0.0361626	0.161842	0.848933	0.368751	0.252347	-0.201919	0.819073	FALSE	FALSE	FALSE	FALSE	FALSE	FALSE	FALSE	FALSE
YDR119W	4	-2.64235	0.000138647	0.466343	0.351784	3.10869	0.00234383	-1.81469	0.376011	-3.21521	0.000111085	0.301949	0.919314	0.59705	0.308438	-0.251274	0.868821	0.257007	0.843648	-1.24508	0.121017	1.04629	0.250976	-2.36724	0.273248	-1.98913	0.4849	0.47281	0.432268	-0.219296	0.948071	-0.476764	0.434406	-0.29401	0.918527	FALSE	FALSE	FALSE	TRUE	FALSE	FALSE	FALSE	FALSE
YDR120C	4	0.752693	0.0803759	0.59276	0.202008	-0.159934	0.853523	0.751355	0.592077	0.769829	0.286355	0.780965	0.695455	0.481088	0.552021	0.204905	0.870705	0.471941	0.62555	0.377645	0.575755	1.10967	0.188398	0.382293	0.814658	-0.288934	0.881907	-0.837046	0.317871	0.837447	0.611438	0.0188672	0.983343	0.586647	0.74934	FALSE	FALSE	FALSE	FALSE	FALSE	FALSE	FALSE	FALSE
YDR121W	4	-0.908007	0.0423689	0.504451	0.226758	1.41246	0.0488248	-0.483094	0.608849	-1.20989	0.0193688	0.406113	0.731364	0.603247	0.197164	-0.281872	0.681796	0.253082	0.709143	-0.454083	0.274962	0.234515	0.696959	-0.285086	0.777015	-0.191058	0.871737	-0.330509	0.490223	-0.035914	0.981394	0.81228	0.074666	0.514375	0.632874	FALSE	FALSE	FALSE	FALSE	FALSE	FALSE	FALSE	FALSE
YDR122W	4	0.284619	0.158931	-0.0147106	0.949353	-0.29933	0.382738	0.344414	0.443946	0.25808	0.231612	0.0729647	0.919314	-0.0531065	0.82676	0.134027	0.804081	0.0924698	0.861792	0.0158864	0.965328	-0.226659	0.577713	-0.259405	0.587759	0.313519	0.519765	0.828886	0.000753315	0.529307	0.239633	0.705835	0.00267732	-0.559936	0.241449	FALSE	FALSE	FALSE	FALSE	FALSE	FALSE	FALSE	FALSE
YDR124W	4	1.83055	0.0354106	-0.340875	0.757171	-2.17143	0.149787	1.55777	0.351085	2.00034	0.0328947	-0.0911057	0.972211	-0.597072	0.646374	0.904879	0.411535	0.181601	0.893365	0.961805	0.178422	0.324851	0.768849	1.35589	0.3866	-0.659434	0.745778	0.593194	0.525854	0.545512	0.776629	0.267006	0.786518	-1.09869	0.618035	FALSE	FALSE	FALSE	FALSE	FALSE	FALSE	FALSE	FALSE
YDR125C	4	0.317123	0.399873	-0.225148	0.570875	-0.542271	0.390242	0.468987	0.541675	0.228202	0.56283	0.0601417	0.956945	-0.400298	0.311254	0.297965	0.710422	0.0906629	0.927652	-0.507355	0.308892	-0.0986639	0.900651	-0.512743	0.514719	0.753878	0.302514	0.769528	0.0428573	0.968278	0.162988	1.22255	0.00309263	0.676844	0.390106	FALSE	FALSE	FALSE	FALSE	FALSE	FALSE	FALSE	FALSE
YDR128W	4	-2.93967	0.00272356	-0.958152	0.312305	1.98152	0.187337	-2.43209	0.243468	-3.27886	0.00538529	-0.978241	0.74082	-0.904697	0.47203	-0.754439	0.626929	-0.048989	0.975206	-0.515282	0.630735	-0.100122	0.950127	-0.277584	0.918006	-1.94586	0.45934	1.76199	0.0821001	-0.646645	0.807241	-1.6251	0.128947	-0.389754	0.891339	FALSE	FALSE	FALSE	TRUE	TRUE	FALSE	FALSE	FALSE
YDR131C	4	-2.52087	0.000507834	1.72548	0.00456053	4.24635	0.000611635	-2.05165	0.224564	-2.82467	0.000364016	1.57629	0.347984	1.85512	0.00553035	-0.306485	0.770484	0.999603	0.20255	0.941675	0.0887546	0.511098	0.512161	1.16154	0.411885	-0.578928	0.750795	-0.614415	0.31898	0.167475	0.936869	-0.90111	0.146485	-0.389348	0.871768	FALSE	FALSE	FALSE	TRUE	TRUE	FALSE	FALSE	FALSE
YDR137W	4	-0.915446	0.321169	0.00467759	0.996194	0.920124	0.548628	-0.809414	0.700668	-1.0073	0.339853	-0.512086	0.855701	0.331238	0.738774	-0.019765	0.992007	-0.309878	0.791168	0.21829	0.757163	-0.823904	0.33561	-0.496441	0.793963	-0.357	0.879876	-0.808047	0.353545	-0.565682	0.83242	-2.71104	0.00923776	-0.538786	0.840429	FALSE	FALSE	FALSE	FALSE	FALSE	FALSE	FALSE	FALSE
YDR138W	4	-0.135584	0.620969	-0.242754	0.376748	-0.10717	0.837175	-0.164809	0.842991	-0.0978907	0.758276	-0.111401	0.919314	-0.312224	0.30891	-0.00808342	0.994856	-0.0999494	0.89184	-0.600742	0.12452	-0.192968	0.74588	-0.647476	0.372683	0.262275	0.763628	0.697599	0.0216944	0.718465	0.318011	-0.280776	0.344642	0.34666	0.708148	FALSE	FALSE	FALSE	FALSE	FALSE	FALSE	FALSE	FALSE
YDR139C	4	0.780444	0.00336151	0.160901	0.539605	-0.619542	0.126315	0.701567	0.223476	0.855543	0.0100565	0.0221682	0.980055	0.288658	0.395144	0.425841	0.426123	-0.0316125	0.959764	0.362262	0.280259	-0.113875	0.835412	0.46394	0.438372	-0.277782	0.696836	-0.240681	0.466655	0.950364	0.102718	-0.174937	0.598539	-0.273051	0.740757	FALSE	FALSE	FALSE	FALSE	FALSE	FALSE	FALSE	FALSE
YDR141C	4	-0.900331	0.262736	0.703705	0.315853	1.60404	0.191878	-0.643155	0.764204	-1.11493	0.277626	1.06389	0.613876	0.461395	0.620918	0.0730904	0.959601	0.514759	0.550289	0.920642	0.105526	0.474834	0.572914	0.925893	0.59154	0.85555	0.648427	-0.927229	0.316169	-1.51823	0.487961	1.34034	0.14823	-2.73441	0.251139	FALSE	FALSE	FALSE	FALSE	FALSE	FALSE	FALSE	FALSE
YDR142C	4	1.67759	0.000392937	-0.977471	0.0217794	-2.65506	0.00117122	1.38859	0.187563	1.90348	0.00132469	-0.856371	0.536302	-1.03983	0.0513213	-0.0964692	0.935038	-0.404184	0.638819	0.401841	0.475106	0.255667	0.780884	1.4678	0.143223	0.0453235	0.978039	0.659549	0.208677	0.491683	0.713488	0.0242165	0.968379	0.746859	0.573417	TRUE	FALSE	FALSE	FALSE	FALSE	FALSE	FALSE	FALSE
YDR143C	4	-0.255675	0.463315	0.115852	0.764317	0.371527	0.535578	-0.0096155	0.991256	-0.42537	0.290388	0.254305	0.785397	0.041088	0.931597	-0.0838428	0.89659	0.0934959	0.873832	0.74715	0.0180079	0.0900021	0.860084	0.857781	0.16131	0.321037	0.66852	0.660127	0.0930958	0.276491	0.729612	-0.800275	0.0484793	-0.112446	0.902089	FALSE	FALSE	FALSE	FALSE	FALSE	FALSE	FALSE	FALSE
YDR144C	4	0.757795	0.0189419	0.454153	0.138116	-0.303642	0.564926	0.690079	0.15427	0.825415	0.0244432	0.489212	0.382377	0.454669	0.194293	0.516426	0.230904	0.313984	0.438129	0.813895	0.00537546	0.599555	0.0922398	0.879551	0.0524841	0.489167	0.331507	0.676449	0.0507296	0.503183	0.314396	1.16781	0.00195867	0.791854	0.110878	FALSE	FALSE	FALSE	FALSE	FALSE	FALSE	FALSE	FALSE
YDR145W	4	0.957953	6.98066e-05	1.20261	1.17978e-05	0.244655	0.441128	0.966405	0.018678	0.969317	0.000218154	1.12427	0.0125907	1.2829	2.11614e-05	0.51131	0.151101	0.688532	0.0308863	0.254139	0.27276	0.625762	0.0286358	0.380813	0.367116	0.0589402	0.923081	0.132304	0.553482	0.481922	0.261853	0.777391	0.00120738	0.746234	0.0799565	FALSE	FALSE	FALSE	FALSE	FALSE	FALSE	FALSE	FALSE
YDR146C	4	0.434229	0.167045	0.704845	0.0355217	0.270615	0.63037	0.60177	0.223428	0.326507	0.334848	0.666199	0.245912	0.759234	0.0328492	0.326837	0.499446	0.42542	0.305426	1.08365	0.00106032	0.363192	0.368627	1.21845	0.00913166	0.861468	0.0750212	0.471529	0.156593	0.152554	0.814941	0.453958	0.165884	-0.102846	0.885856	FALSE	FALSE	FALSE	FALSE	FALSE	FALSE	FALSE	FALSE
YDR147W	4	-0.266088	0.354388	0.447593	0.117758	0.713681	0.127083	-0.382849	0.42673	-0.159418	0.856348	0.557892	0.295869	0.392049	0.638032	-0.146909	0.755895	0.306093	0.412142	0.0406396	0.899386	0.363135	0.285162	-0.50642	0.268287	-0.0450358	0.947292	-1.02641	0.186432	-0.128694	0.838043	1.63282	0.0958295	0.319123	0.585796	FALSE	FALSE	FALSE	FALSE	FALSE	FALSE	FALSE	FALSE
YDR148C	4	-0.217767	0.29631	0.285635	0.185725	0.503402	0.145039	-0.0163997	0.969671	-0.349441	0.213341	0.58417	0.104091	0.0863148	0.785368	0.0832713	0.833551	0.396996	0.150574	0.0981462	0.653928	0.0289296	0.929335	-0.0663477	0.867865	0.178464	0.643107	-0.609723	0.0355801	-0.521188	0.106981	-0.129953	0.657474	0.263818	0.502947	FALSE	FALSE	FALSE	FALSE	FALSE	FALSE	FALSE	FALSE
YDR151C	4	0.654413	0.000882257	0.997247	2.69109e-05	0.342834	0.219859	0.591421	0.126917	0.719374	0.0176133	0.855125	0.0455106	1.12799	0.00110479	0.194095	0.60099	0.564793	0.0614969	0.20268	0.378842	0.439244	0.127908	0.298322	0.463363	0.876954	0.0261442	0.00807551	0.981197	0.758343	0.0504968	0.976709	0.00276592	0.360208	0.434415	FALSE	FALSE	FALSE	FALSE	FALSE	FALSE	FALSE	FALSE
YDR152W	4	0.816445	0.00464977	-0.0284429	0.92544	-0.844888	0.0579816	0.427183	0.410133	1.11111	0.00251523	-0.224202	0.75928	0.142594	0.701124	-0.00660248	0.994856	-0.0778541	0.904466	0.638662	0.047709	0.450201	0.289616	1.06317	0.025986	0.215255	0.729938	0.594313	0.0771639	0.321922	0.589138	0.125408	0.727384	0.362486	0.561667	FALSE	FALSE	FALSE	FALSE	FALSE	FALSE	FALSE	FALSE
YDR153C	4	-2.13832	3.49754e-07	-2.0216	7.84357e-07	0.116713	0.801135	-2.05973	0.000277439	-2.17834	6.47741e-06	-1.62643	0.00476666	-2.28791	4.07525e-06	-0.549117	0.230884	-0.574001	0.163037	-1.30078	0.000324037	-0.626454	0.106174	-2.45916	3.07446e-05	-1.8539	0.00115501	-3.11849	1.01316e-07	-1.8932	0.000654403	-3.25365	2.23294e-07	-1.15753	0.0356541	FALSE	FALSE	FALSE	FALSE	FALSE	FALSE	FALSE	FALSE
YDR155C	4	-0.14882	0.876826	-2.10328	0.0236781	-1.95446	0.185746	-0.326964	0.887756	-0.0263033	0.985027	-1.43294	0.511637	-2.57866	0.0519073	0.279216	0.858633	-0.130655	0.933457	-0.17324	0.85894	-0.523169	0.641829	-0.839986	0.676395	0.515731	0.821624	-0.93623	0.52499	1.07566	0.591867	0.991439	0.374306	-1.23566	0.598747	FALSE	FALSE	FALSE	FALSE	FALSE	FALSE	FALSE	FALSE
YDR156W	4	0.571946	0.0123746	-0.0462766	0.846676	-0.618222	0.0855605	0.353446	0.389767	0.743995	0.00966261	-0.203763	0.717659	0.095333	0.750936	0.29944	0.46163	-0.0952851	0.842205	-0.398876	0.120679	0.127666	0.743147	-0.501492	0.201213	-0.548742	0.17171	-0.556922	0.0430067	-0.0283112	0.96463	-1.10589	0.000572947	0.299465	0.536568	FALSE	FALSE	FALSE	FALSE	FALSE	FALSE	FALSE	FALSE
YDR158W	4	-0.344825	0.0395521	-0.109613	0.526072	0.235212	0.395825	-0.601909	0.0811377	-0.139429	0.482393	0.0603266	0.914818	-0.209266	0.300795	-0.1824	0.55938	0.0297256	0.940659	-0.0361554	0.875692	0.249613	0.31032	-0.424008	0.209752	-0.572366	0.100669	-1.0355	3.68979e-05	-0.705892	0.040699	-1.4762	1.53238e-06	-0.103807	0.835819	FALSE	FALSE	FALSE	FALSE	FALSE	FALSE	FALSE	FALSE
YDR162C	4	0.432895	0.269104	-0.179627	0.696509	-0.612522	0.371048	0.418209	0.715617	0.461808	0.35843	-0.343182	0.839819	-0.0436645	0.941563	0.114275	0.925138	-0.151973	0.89184	0.549982	0.366213	0.93488	0.197898	0.479347	0.692756	-0.173645	0.910806	0.637968	0.213878	-0.181201	0.903949	1.10277	0.033106	-0.698339	0.623773	FALSE	FALSE	FALSE	FALSE	FALSE	FALSE	FALSE	FALSE
YDR163W	4	0.052021	0.833855	-0.34027	0.16904	-0.392291	0.321555	0.0586204	0.925815	0.0651841	0.846858	-0.506537	0.406576	-0.189489	0.572243	-0.0272078	0.978731	-0.269909	0.628084	0.174495	0.653928	0.100162	0.860191	0.400718	0.448593	0.611316	0.23834	-0.309606	0.31898	0.284	0.628865	0.0453694	0.895116	0.0586579	0.940181	FALSE	FALSE	FALSE	FALSE	FALSE	FALSE	FALSE	FALSE
YDR164C	4	-2.15416	0.00182836	-2.20364	0.0024192	-0.0494816	0.97227	-1.83185	0.252095	-2.37987	0.0139105	-1.07481	0.600129	-3.16099	0.00457576	-1.08182	0.45603	-0.0791013	0.95815	-2.64018	0.0271058	-0.948243	0.479007	-2.89504	0.0722896	-0.229255	0.929035	-1.38213	0.126467	0.0313385	0.990791	-1.44822	0.135284	-2.93962	0.0971128	FALSE	FALSE	FALSE	TRUE	FALSE	FALSE	FALSE	FALSE
YDR165W	4	0.609634	0.080701	-0.296819	0.417048	-0.906454	0.118494	0.367278	0.711886	0.809571	0.213216	-0.608338	0.614328	-0.0345291	0.964813	-0.813699	0.403745	-0.279208	0.786402	0.495367	0.409718	0.68288	0.423561	1.80364	0.0399661	0.621983	0.606115	-0.270634	0.722387	0.641608	0.540103	0.792795	0.251795	1.57641	0.109061	FALSE	FALSE	FALSE	FALSE	FALSE	FALSE	FALSE	FALSE
YDR166C	4	-0.833072	0.00435911	-0.510248	0.0641238	0.322824	0.47682	-0.643742	0.29697	-0.94862	0.0020458	-0.375925	0.645891	-0.582455	0.0408769	-0.159805	0.794268	-0.343588	0.466773	-0.042376	0.915239	0.110324	0.831725	-0.380599	0.555588	0.164821	0.841167	0.944329	0.00163599	0.546288	0.398961	0.620728	0.0246669	0.366221	0.635142	FALSE	FALSE	FALSE	TRUE	FALSE	FALSE	FALSE	FALSE
YDR168W	4	0.456348	0.121939	-0.220754	0.468964	-0.677102	0.159974	0.120474	0.897851	0.700244	0.0398511	-0.210367	0.850127	-0.20278	0.57481	0.298926	0.602042	0.0919472	0.89184	0.300436	0.402178	-0.534941	0.253303	0.179777	0.836078	-0.0371627	0.971525	-0.733408	0.0331281	-0.210857	0.837783	-1.35986	0.000764656	-0.297824	0.772151	FALSE	FALSE	FALSE	FALSE	FALSE	FALSE	FALSE	FALSE
YDR169C	4	0.151309	0.278623	-0.172758	0.237503	-0.324067	0.162573	0.155782	0.751232	0.165705	0.39878	-0.13395	0.841416	-0.175026	0.395156	0.10378	0.819734	-0.0964285	0.827446	0.629531	0.00991841	0.22453	0.496335	0.612441	0.145713	0.461047	0.321192	-0.0447498	0.842978	0.255028	0.622257	0.151436	0.43982	0.381325	0.476038	FALSE	FALSE	FALSE	FALSE	FALSE	FALSE	FALSE	FALSE
YDR169C-A	4	0.518931	0.0189375	-0.0529388	0.820549	-0.57187	0.104365	0.444171	0.381606	0.588559	0.0165019	-0.102779	0.895119	0.0086589	0.974116	0.292174	0.531515	-0.0196355	0.972496	0.116616	0.718717	-0.0136394	0.978228	-0.0700632	0.910897	0.346815	0.525737	-0.70473	0.00551615	0.186993	0.764001	0.0516449	0.842249	0.285965	0.655502	FALSE	FALSE	FALSE	FALSE	FALSE	FALSE	FALSE	FALSE
YDR171W	4	0.463476	0.0392402	0.566687	0.0199939	0.103211	0.812412	0.456578	0.411766	0.486297	0.0932408	0.474125	0.501917	0.659659	0.0338666	0.218433	0.576586	0.315529	0.346817	0.531679	0.0271058	0.837124	0.00415492	0.552815	0.319613	-0.532711	0.385865	1.00806	0.00202036	0.171159	0.815067	0.0367793	0.910537	0.571324	0.392026	FALSE	FALSE	FALSE	FALSE	FALSE	FALSE	FALSE	FALSE
YDR172W	4	-1.16172	0.171829	-0.475728	0.57345	0.68599	0.641914	-1.27117	0.550371	-1.07318	0.336841	-0.420272	0.881377	-0.493177	0.672296	-0.21404	0.908751	-0.346155	0.833985	-0.578911	0.598016	0.610608	0.685272	-0.799552	0.779534	-0.294938	0.907628	-1.49518	0.15902	-0.796032	0.750134	0.622033	0.541922	-0.222545	0.930712	FALSE	FALSE	FALSE	FALSE	FALSE	FALSE	FALSE	FALSE
YDR174W	4	-0.797173	0.00105608	-0.939948	0.000393812	-0.142774	0.718602	-0.903926	0.100535	-0.700954	0.0154814	-1.1299	0.0662686	-0.78051	0.0102755	-0.365228	0.456986	-0.44657	0.296637	-0.639145	0.0425392	-0.418212	0.300909	-1.00584	0.0629598	-0.806336	0.149544	-2.09562	1.1764e-06	-1.14257	0.039631	-0.777165	0.00890402	-0.873826	0.139302	FALSE	FALSE	FALSE	FALSE	FALSE	FALSE	FALSE	FALSE
YDR175C	4	1.29144	0.0048906	-0.734654	0.0886511	-2.02609	0.0082119	0.636246	0.570035	1.74321	0.0262202	-1.2845	0.286966	-0.298336	0.723406	-0.0753255	0.960877	-0.41512	0.691954	0.245318	0.734929	0.404773	0.674635	1.63469	0.11399	0.51798	0.696504	0.406617	0.634921	0.617269	0.601799	0.924543	0.299708	-0.667538	0.639772	FALSE	FALSE	FALSE	FALSE	FALSE	FALSE	FALSE	FALSE
YDR176W	4	0.406092	0.0613279	0.457689	0.0414088	0.0515972	0.905446	0.25582	0.585008	0.53026	0.0241765	0.445102	0.390467	0.491807	0.0382858	0.235511	0.574361	0.362786	0.301361	0.354737	0.158038	0.218579	0.538845	0.59004	0.155635	0.38876	0.40554	0.403472	0.0781214	0.353337	0.456674	0.0598604	0.809721	0.0762407	0.902089	FALSE	FALSE	FALSE	FALSE	FALSE	FALSE	FALSE	FALSE
YDR177W	4	0.45326	0.00044833	0.226162	0.0491225	-0.227098	0.205543	0.549976	0.118939	0.398917	0.0234446	0.190609	0.706106	0.278623	0.115707	0.320989	0.326804	0.152164	0.651226	0.887707	0.000230483	0.504573	0.0557397	0.981151	0.00441255	0.863464	0.0165749	0.478963	0.00844714	0.471938	0.200519	0.567141	0.00252576	-0.12454	0.80602	FALSE	FALSE	FALSE	FALSE	FALSE	FALSE	FALSE	FALSE
YDR178W	4	-0.0939148	0.433955	-0.332673	0.0109618	-0.238759	0.224648	-0.0986666	0.805819	-0.0726473	0.686877	-0.513072	0.196614	-0.175028	0.331109	-0.0765728	0.855864	-0.145848	0.673004	0.0781374	0.741309	-0.139907	0.645737	-0.0112665	0.982416	-0.0282704	0.955872	-0.0124246	0.951957	0.134124	0.75832	0.0527194	0.776023	-0.53826	0.145388	FALSE	FALSE	FALSE	FALSE	FALSE	FALSE	FALSE	FALSE
YDR179C	4	0.255402	0.204464	-0.590947	0.00775313	-0.846349	0.0179584	0.215789	0.653108	0.301145	0.443445	-0.589995	0.246174	-0.565073	0.155064	0.0679489	0.878245	-0.272473	0.376872	-0.041423	0.875692	0.384357	0.163167	-0.156348	0.757597	-0.0509616	0.938814	0.306448	0.442122	-0.114751	0.852008	1.04891	0.0130059	-0.494366	0.319293	TRUE	FALSE	FALSE	FALSE	FALSE	TRUE	FALSE	FALSE
YDR179W-A	4	0.364535	0.0195096	0.162117	0.299233	-0.202418	0.427209	0.288692	0.529185	0.438683	0.0236985	0.193065	0.758944	0.165541	0.407005	0.114024	0.821153	0.0998726	0.838595	-0.130878	0.650837	0.135354	0.738873	-0.202463	0.68566	0.358445	0.45664	0.21664	0.258444	-0.461463	0.315543	0.89749	0.000108997	0.108994	0.865098	FALSE	FALSE	FALSE	FALSE	FALSE	FALSE	FALSE	FALSE
YDR181C	4	0.383182	0.139224	0.996152	0.00120728	0.61297	0.151534	0.376554	0.382404	0.405566	0.232735	0.977476	0.0360037	1.03512	0.00597825	0.231511	0.574949	0.586592	0.0866703	0.0477793	0.875937	-0.0669396	0.874226	0.032668	0.953856	-0.0803681	0.895508	0.577017	0.0905699	0.277392	0.574231	0.213199	0.537806	0.231668	0.680549	FALSE	FALSE	FALSE	FALSE	FALSE	FALSE	FALSE	FALSE
YDR182W	4	-0.226524	0.149611	-0.0396636	0.819692	0.186861	0.489877	-0.204148	0.665393	-0.225255	0.379527	0.0937295	0.892059	-0.112107	0.689558	-0.197296	0.614645	0.108515	0.7985	0.00654983	0.982281	0.232846	0.465559	0.167828	0.735039	0.38979	0.423801	-0.00117595	0.996402	0.693636	0.106697	0.351105	0.162812	0.846856	0.0612604	FALSE	FALSE	FALSE	FALSE	FALSE	FALSE	FALSE	FALSE
YDR183W	4	0.932907	1.48441e-05	-0.0889247	0.593618	-1.02183	0.00126091	0.767888	0.0405395	1.07555	0.000783173	-0.145836	0.790581	-0.0208221	0.946943	0.36312	0.348838	0.0372041	0.940659	0.553828	0.0257581	-0.119086	0.760302	0.730336	0.0480907	0.701633	0.0659937	0.695969	0.0153925	0.657616	0.0801348	0.80762	0.00571695	0.244943	0.618035	FALSE	FALSE	FALSE	FALSE	FALSE	FALSE	FALSE	FALSE
YDR184C	4	0.359976	0.0264607	0.232659	0.153345	-0.127317	0.652623	0.228145	0.600899	0.474367	0.0660512	-0.021034	0.972988	0.445725	0.0930158	0.0869272	0.878245	0.0306368	0.95544	0.637283	0.0257581	0.0533938	0.912368	0.614438	0.119566	0.0141565	0.981655	0.456564	0.0790267	-0.529588	0.211613	0.120256	0.662195	0.27738	0.593068	FALSE	FALSE	FALSE	FALSE	FALSE	FALSE	FALSE	FALSE
YDR186C	4	-0.139512	0.836195	-0.248024	0.704936	-0.108512	0.933919	0.0837961	0.937616	-0.298288	0.711693	-0.0417619	0.972988	-0.371177	0.626888	0.158236	0.849909	-0.0830779	0.926658	0.30646	0.487657	-0.0686279	0.921477	0.305445	0.730771	0.766928	0.351294	0.54302	0.43219	-0.63568	0.461568	0.238611	0.74582	0.676102	0.462885	FALSE	FALSE	FALSE	FALSE	FALSE	FALSE	FALSE	FALSE
YDR188W	4	0.550128	0.0038289	0.864558	0.000126866	0.314431	0.272944	0.577058	0.185187	0.547882	0.08847	0.74857	0.130235	0.973667	0.00616229	0.220822	0.597216	0.427284	0.221369	1.11513	0.000161345	0.411993	0.213843	1.24513	0.00363559	-0.0792094	0.903491	0.843923	0.0123932	0.562182	0.214917	-0.100013	0.780167	0.941223	0.0381522	FALSE	FALSE	FALSE	FALSE	FALSE	FALSE	FALSE	TRUE
YDR189W	4	-2.68704	5.60215e-05	-0.0960753	0.852577	2.59097	0.00467155	-3.29391	0.035476	-2.30733	0.0216573	0.100193	0.960882	-0.221727	0.829813	-0.859722	0.413573	-0.300561	0.798461	-1.22422	0.0833159	-1.78038	0.0579727	-1.48629	0.299852	-1.47692	0.366672	-2.4048	0.028515	-1.9351	0.214279	-1.35853	0.168139	-3.27171	0.048704	FALSE	FALSE	FALSE	TRUE	TRUE	FALSE	FALSE	FALSE
YDR191W	4	1.16824	2.91478e-07	0.322421	0.0217685	-0.84582	0.00147618	1.03974	0.0173348	1.27943	5.8055e-07	0.231943	0.706106	0.414898	0.0099616	0.497287	0.172584	0.192122	0.616314	0.639664	0.010141	-0.120235	0.754223	0.736416	0.076001	0.444306	0.337921	0.31852	0.0356836	-0.120972	0.839849	0.412451	0.00819917	0.771365	0.10127	FALSE	FALSE	FALSE	FALSE	FALSE	FALSE	FALSE	FALSE
YDR192C	4	0.660834	0.575837	0.0729435	0.953799	-0.58789	0.78272	0.348951	0.868395	0.868974	0.572437	0.662265	0.777067	-0.354186	0.812763	0.479291	0.792594	-0.300799	0.854922	-1.52212	0.153967	-0.519409	0.763567	-2.94124	0.0719162	-1.85262	0.280647	-0.558273	0.706872	-2.76437	0.102385	-1.3373	0.358521	-1.17162	0.561682	FALSE	FALSE	FALSE	FALSE	FALSE	FALSE	FALSE	FALSE
YDR194C	4	-0.316262	0.425629	-0.35609	0.402861	-0.0398273	0.964823	-0.235511	0.898511	-0.35837	0.501591	-0.609122	0.785453	-0.153964	0.798071	-0.191766	0.897081	-0.186286	0.892994	-0.0884024	0.926783	1.14903	0.201972	-1.1016	0.581393	0.160048	0.941265	-0.641841	0.226207	0.00169458	0.998661	-0.490241	0.36674	-0.356161	0.894197	FALSE	FALSE	FALSE	FALSE	FALSE	FALSE	FALSE	FALSE
YDR194W-A	4	0.273438	0.179513	0.444516	0.0378303	0.171079	0.637594	0.221945	0.752266	0.328425	0.196111	0.503086	0.517796	0.427709	0.100952	0.128382	0.808604	0.2315	0.587895	0.967679	0.00131107	0.101106	0.819852	1.03909	0.0792653	0.53895	0.470271	-0.01078	0.97142	-0.102776	0.911406	0.76774	0.00471109	0.327	0.69017	FALSE	FALSE	FALSE	FALSE	FALSE	FALSE	FALSE	FALSE
YDR195W	4	-2.16832	0.0189469	-2.9552	0.00443185	-0.786876	0.628778	-2.19908	0.303179	-2.21104	0.0170215	-1.78272	0.493682	-3.78951	0.000798929	-0.0549468	0.984465	-0.321062	0.848563	-0.260596	0.807961	1.13048	0.305539	-1.26791	0.564875	-0.428487	0.867656	-1.66111	0.0537037	-1.16438	0.641923	1.39607	0.0629683	-0.527147	0.844378	FALSE	FALSE	FALSE	TRUE	FALSE	FALSE	FALSE	FALSE
YDR196C	4	0.29352	0.105727	0.478551	0.0149357	0.185031	0.558787	0.261515	0.629284	0.334821	0.232735	0.238043	0.743653	0.679664	0.0225588	0.229943	0.676662	0.0650697	0.923007	0.418348	0.210608	-0.148248	0.776789	0.456064	0.386455	0.419189	0.466396	0.0512358	0.873871	0.584685	0.263448	0.3364	0.235595	0.0962338	0.894042	FALSE	FALSE	FALSE	FALSE	FALSE	FALSE	FALSE	FALSE
YDR197W	4	0.750486	0.000604147	-0.23155	0.235512	-0.982036	0.00529456	0.694585	0.101204	0.809483	0.00185516	-0.0452874	0.9468	-0.340245	0.156328	0.35441	0.378189	0.10607	0.819631	0.488436	0.0532957	0.361669	0.266828	0.442035	0.310713	0.254458	0.610544	0.658608	0.007265	0.679892	0.108307	1.16708	6.58488e-05	0.131617	0.833128	FALSE	FALSE	FALSE	FALSE	FALSE	FALSE	FALSE	FALSE
YDR198C	4	-0.18818	0.169135	0.120938	0.399986	0.309119	0.173002	-0.136474	0.806164	-0.208901	0.210007	-0.0446009	0.952633	0.268412	0.120148	0.00556053	0.994856	0.059486	0.904466	0.0290556	0.923059	-0.268394	0.427284	0.0363597	0.955405	-0.422822	0.437817	0.0155976	0.937999	-0.223146	0.707219	0.372572	0.0282159	0.545711	0.310091	FALSE	FALSE	FALSE	FALSE	FALSE	FALSE	FALSE	FALSE
YDR200C	4	0.119607	0.302189	0.270203	0.0290503	0.150595	0.446844	0.0467049	0.923199	0.191317	0.617227	0.256245	0.619846	0.306628	0.433147	0.0508503	0.910416	0.143733	0.684647	-0.114219	0.6219	0.0465987	0.895542	-0.288979	0.483282	-0.44214	0.286321	0.418711	0.266512	-0.289141	0.510734	1.06078	0.0100611	-0.200092	0.700225	FALSE	FALSE	FALSE	FALSE	FALSE	TRUE	FALSE	FALSE
YDR201W	4	0.557544	0.000172422	0.591625	0.000137432	0.0340808	0.887187	0.472247	0.2641	0.638492	0.00227529	0.566461	0.247856	0.636584	0.00306259	0.310708	0.34541	0.349422	0.222941	0.770713	0.00087599	0.044108	0.899641	0.798482	0.0489739	0.432249	0.351228	0.509325	0.0106151	0.563557	0.189336	0.421787	0.0278372	0.684264	0.138058	FALSE	FALSE	FALSE	FALSE	FALSE	FALSE	FALSE	FALSE
YDR202C	4	-1.70981	0.00536986	-0.63023	0.288559	1.07958	0.2505	-1.55464	0.161517	-1.77146	0.0629252	-0.692098	0.656986	-0.51247	0.620171	-0.47076	0.479841	-0.367519	0.564677	0.665739	0.101624	-0.567531	0.31032	0.470864	0.689666	-1.7167	0.114709	-0.751102	0.408538	-0.757801	0.5647	2.73678	0.0167547	-0.621932	0.663136	FALSE	FALSE	FALSE	TRUE	FALSE	TRUE	FALSE	FALSE
YDR204W	4	0.458271	0.0357152	-0.554815	0.0188267	-1.01309	0.00957566	0.468389	0.423253	0.468299	0.10452	-0.479084	0.52494	-0.583111	0.057731	0.333312	0.478899	-0.188731	0.704401	-0.133947	0.688089	0.0547677	0.912368	-0.119171	0.867865	-0.78451	0.20865	-0.0584343	0.860895	-0.137484	0.871153	0.742185	0.0154624	-0.233049	0.773214	TRUE	FALSE	FALSE	FALSE	FALSE	FALSE	FALSE	FALSE
YDR205W	4	-0.989348	0.160609	-1.45201	0.0592506	-0.462666	0.734855	-0.847044	0.657707	-1.11048	0.293633	-1.99422	0.36698	-1.11931	0.316366	0.0402912	0.987391	-0.628887	0.614883	1.08168	0.191403	1.03741	0.324906	1.17684	0.59155	-0.394609	0.864494	-0.667975	0.603186	-3.24897	0.0849757	-2.49398	0.0511973	-0.213113	0.935989	FALSE	FALSE	FALSE	FALSE	FALSE	FALSE	FALSE	FALSE
YDR208W	4	0.134787	0.347919	0.478052	0.00335202	0.343265	0.14719	0.254983	0.562232	0.0636087	0.759465	0.493534	0.30974	0.493062	0.0170875	0.148715	0.716905	0.336589	0.305426	-0.0126582	0.966628	-0.131739	0.717232	-0.383141	0.375445	0.382993	0.39562	0.565709	0.00620135	-0.000964287	0.998661	1.3976	1.90668e-06	1.22627	0.00374076	FALSE	FALSE	FALSE	FALSE	FALSE	TRUE	TRUE	FALSE
YDR211W	4	-0.0037513	0.99148	0.872032	0.014141	0.875783	0.116571	0.229323	0.667081	-0.167055	0.68226	0.774404	0.147216	0.969216	0.0149581	0.160575	0.757799	0.443905	0.264988	0.22527	0.451846	-0.375541	0.336483	0.150844	0.784476	0.90033	0.0579506	0.343773	0.362974	0.270635	0.628336	0.00277464	0.995205	0.579942	0.265612	FALSE	FALSE	FALSE	FALSE	FALSE	FALSE	FALSE	FALSE
YDR212W	4	0.514892	0.0263543	-0.0138293	0.95623	-0.528721	0.156515	0.512141	0.261714	0.534597	0.101968	0.219628	0.739421	-0.163337	0.657058	0.262193	0.536445	0.147893	0.744004	0.815002	0.00346763	-0.350242	0.322736	0.814125	0.0615893	0.109153	0.862848	0.319019	0.345534	0.669	0.146826	-0.22103	0.521247	0.250118	0.680549	FALSE	FALSE	FALSE	FALSE	FALSE	FALSE	FALSE	FALSE
YDR213W	4	0.0520639	0.82868	0.484064	0.0464674	0.432	0.252424	0.19847	0.668778	-0.0394191	0.962763	0.441031	0.396557	0.541482	0.497989	0.180532	0.662987	0.34403	0.317242	0.381331	0.121968	0.458432	0.149564	0.348192	0.433428	-0.140722	0.809407	0.165951	0.844096	0.520005	0.235993	3.08739	0.00254459	0.381007	0.44596	FALSE	FALSE	FALSE	FALSE	FALSE	TRUE	FALSE	FALSE
YDR214W	4	-0.0107357	0.978476	1.20023	0.00418115	1.21096	0.0547962	0.128879	0.889673	-0.0954909	0.930408	0.956086	0.275269	1.40014	0.153773	0.133862	0.869993	0.550358	0.321837	0.0732877	0.880771	-0.0660242	0.920587	0.0811986	0.932889	0.385397	0.67455	0.552195	0.576029	0.378904	0.665531	4.25446	0.00277766	1.11568	0.171315	FALSE	FALSE	FALSE	FALSE	FALSE	TRUE	FALSE	FALSE
YDR218C	4	0.544401	0.120127	-0.250549	0.514976	-0.79495	0.177211	0.417504	0.368318	0.655883	0.0849306	-0.337223	0.592016	-0.161817	0.713642	0.171548	0.662987	-0.0611214	0.893365	0.100417	0.700151	-0.393293	0.19972	0.119275	0.823101	0.10755	0.865437	-0.072876	0.866145	0.408746	0.403053	0.611054	0.0999417	0.0309683	0.966307	FALSE	FALSE	FALSE	FALSE	FALSE	FALSE	FALSE	FALSE
YDR219C	4	0.648874	0.000154301	-0.166927	0.244978	-0.815801	0.0024803	0.672946	0.0406605	0.648577	0.00142753	-0.151187	0.754792	-0.152499	0.424877	0.292422	0.390068	-0.123719	0.738316	0.230657	0.284831	0.170893	0.572914	0.306591	0.372683	0.0594918	0.903491	0.403898	0.0283318	0.220171	0.57619	0.548988	0.00427074	0.344781	0.362382	FALSE	FALSE	FALSE	FALSE	FALSE	FALSE	FALSE	FALSE
YDR221W	4	0.92914	0.000115118	-0.0569836	0.792486	-0.986124	0.00587886	0.892885	0.077491	0.973659	0.00277039	-0.113633	0.890768	0.0114314	0.973279	0.493258	0.307686	-0.112517	0.849081	0.69169	0.0283473	-4.67272e-05	0.999769	0.868794	0.076001	0.774503	0.134187	0.425069	0.154395	0.229865	0.719804	0.758996	0.0145494	0.424669	0.491211	FALSE	FALSE	FALSE	FALSE	FALSE	FALSE	FALSE	FALSE
YDR222W	4	1.05689	0.000103253	-0.600682	0.00979346	-1.65757	0.000456589	0.5881	0.255265	1.4189	0.000217199	-0.772871	0.188313	-0.44699	0.158188	0.037924	0.960528	-0.413494	0.357099	-0.0691577	0.858889	-0.368278	0.398795	0.367286	0.507231	-0.161465	0.821867	0.0336727	0.927022	0.40858	0.473604	-0.539183	0.091584	0.113882	0.880919	TRUE	FALSE	FALSE	FALSE	FALSE	FALSE	FALSE	FALSE
YDR223W	4	-0.913555	0.0232006	0.141224	0.723958	1.05478	0.0916962	-0.984834	0.130411	-0.841834	0.083945	-0.017277	0.985505	0.281263	0.56163	-0.238061	0.684931	0.00477921	0.994528	-0.994002	0.00866016	-0.208137	0.687265	-1.04911	0.0911259	-0.344766	0.644389	0.334223	0.487167	0.195729	0.804595	0.0632478	0.900984	-0.0125508	0.988115	FALSE	FALSE	FALSE	FALSE	FALSE	FALSE	FALSE	FALSE
YDR225W	4	-0.790614	0.000336197	-1.36325	2.7358e-06	-0.572639	0.0635801	-1.14924	0.00732899	-0.508477	0.0418724	-1.66633	0.000392145	-1.11828	0.000302504	-0.43287	0.307658	-0.7494	0.0494602	-0.502357	0.0695309	-0.0619995	0.889684	-0.587019	0.165054	-0.2524	0.610136	-0.517476	0.0415224	-0.217438	0.669387	-1.22151	0.000108513	-0.74195	0.0975884	FALSE	FALSE	FALSE	FALSE	FALSE	FALSE	FALSE	FALSE
YDR226W	4	1.05294	0.000348901	-0.342811	0.183958	-1.39575	0.00331711	0.783219	0.0598254	1.27181	0.000334404	-0.311864	0.576832	-0.339343	0.271568	0.387929	0.380357	-0.0225756	0.967479	0.627914	0.0239036	0.254935	0.506472	0.916767	0.0219741	0.520278	0.234156	0.378016	0.196219	0.689102	0.0990119	-0.133943	0.663513	0.603212	0.182574	FALSE	FALSE	FALSE	FALSE	FALSE	FALSE	FALSE	FALSE
YDR228C	4	1.12042	1.27325e-05	0.3773	0.0512197	-0.743121	0.0206585	1.09525	0.00590531	1.15682	1.28544e-05	0.593357	0.19707	0.248558	0.193324	0.439365	0.363971	0.514719	0.222941	0.681775	0.0274902	0.275965	0.523509	1.1944	0.00206782	1.13841	0.00552688	0.806713	0.000253512	1.21659	0.00250932	1.51626	6.21763e-07	0.88546	0.0291206	FALSE	FALSE	FALSE	FALSE	FALSE	FALSE	FALSE	FALSE
YDR229W	4	0.297995	0.0934782	-0.15277	0.4082	-0.450766	0.124788	0.291441	0.475198	0.320304	0.117977	-0.264924	0.61552	-0.0462151	0.841319	0.317561	0.364395	-0.0582239	0.891628	0.238056	0.280169	0.284293	0.322736	0.149313	0.742124	-0.1234	0.812242	0.106419	0.628169	0.282284	0.529763	0.572012	0.00779646	0.0880035	0.878704	FALSE	FALSE	FALSE	FALSE	FALSE	FALSE	FALSE	FALSE
YDR231C	4	-2.21304	4.91985e-05	-3.2394	2.50689e-06	-1.02636	0.132874	-2.51841	0.0372783	-1.9814	0.00123631	-2.93152	0.0333125	-3.43234	2.22092e-05	-0.573435	0.365584	-1.06931	0.0524936	-3.13903	1.26782e-06	-1.13911	0.0240782	-4.8307	0.000574006	-3.78765	0.00561101	-3.29673	1.20626e-05	-4.59383	0.000988537	-2.6437	0.000141784	-3.57128	0.00845932	FALSE	TRUE	FALSE	FALSE	FALSE	FALSE	FALSE	FALSE
YDR233C	4	-3.04525	5.57793e-05	-2.18944	0.00118016	0.85581	0.3691	-3.01856	0.0570776	-3.07632	5.25828e-05	-1.02977	0.597538	-3.03765	7.63849e-05	-0.676814	0.604323	-0.78504	0.508543	-1.35515	0.122071	-0.241895	0.853033	-2.34897	0.148347	-3.74509	0.0234555	-3.80948	5.82436e-06	-3.21854	0.0431248	-2.38319	0.000537868	-4.36024	0.0107492	FALSE	FALSE	FALSE	FALSE	FALSE	FALSE	FALSE	FALSE
YDR234W	4	0.0940869	0.66607	1.16471	4.43156e-05	1.07063	0.00601633	0.37946	0.349447	-0.102179	0.707147	1.01632	0.0188655	1.29912	0.000102867	0.172154	0.65965	0.503738	0.110742	0.482812	0.0383667	0.468164	0.112594	0.549155	0.155712	0.676361	0.092899	0.205557	0.436039	0.346276	0.427195	0.324756	0.201647	0.702388	0.0950035	FALSE	FALSE	FALSE	FALSE	FALSE	FALSE	FALSE	FALSE
YDR235W	4	2.51865	0.00539126	-0.587315	0.473279	-3.10597	0.0255158	1.7842	0.468657			-0.311123	0.923238			-1.13103	0.65965	0.377494	0.891678	0.840858	0.637965	0.459966	0.881661	4.47278	0.0384258	1.5839	0.614971			1.27866	0.624396			3.76853	0.131482	FALSE	FALSE	FALSE	FALSE	FALSE	FALSE	FALSE	FALSE
YDR236C	4	0.919087	0.000626503	0.252084	0.281733	-0.667003	0.0794403	0.710636	0.0706387	1.09109	0.0013502	-0.0159493	0.978743	0.476361	0.117385	0.328079	0.437742	-0.0488545	0.930099	0.412664	0.112859	0.0638723	0.885914	0.683475	0.067466	0.641076	0.10848	0.676779	0.0279903	0.804124	0.0396171	0.670363	0.0255407	0.802571	0.0466506	FALSE	FALSE	FALSE	FALSE	FALSE	FALSE	FALSE	FALSE
YDR237W	4	0.115253	0.701969	0.480615	0.0984451	0.365362	0.451284	0.19103	0.717837	0.0744317	0.850249	0.448071	0.420171	0.530467	0.131535	0.212732	0.594593	0.249772	0.47457	0.369157	0.121295	-0.034256	0.932322	0.307191	0.53666	0.43244	0.382856	0.262663	0.458848	0.267849	0.623475	-0.415888	0.229141	0.425465	0.440884	FALSE	FALSE	FALSE	FALSE	FALSE	FALSE	FALSE	FALSE
YDR238C	4	-1.27128	0.246568	-0.761578	0.534959	0.509704	0.819882	-1.18384	0.527773	-1.34833	0.340633	-1.07394	0.67822	-0.486928	0.768678	-0.295243	0.79063	-0.178726	0.875759	-0.131715	0.853698	0.664769	0.385155	-0.372968	0.839574	0.170689	0.943628	-0.182165	0.894677	-1.68207	0.443926	-3.10225	0.0235805	-1.48869	0.477819	FALSE	FALSE	FALSE	FALSE	FALSE	FALSE	FALSE	FALSE
YDR240C	4	0.963779	1.77043e-06	0.56282	0.000447179	-0.400959	0.06624	1.04459	0.00166076	0.921555	0.0408457	0.726511	0.0450024	0.468018	0.311695	0.55669	0.107528	0.301017	0.280929	0.770946	0.000692513	0.642769	0.00976704	0.751446	0.0177528	0.651546	0.0503084	0.844267	0.0611287	0.828483	0.0124819	2.24264	0.000169517	0.719075	0.0343132	FALSE	FALSE	FALSE	FALSE	FALSE	TRUE	FALSE	FALSE
YDR242W	4	-0.0470613	0.869833	-0.891919	0.00427811	-0.844858	0.0663118	-0.176661	0.789347	0.065454	0.920264	-0.772119	0.259138	-0.954096	0.119753	-0.289926	0.597137	-0.307977	0.53763	-0.215213	0.541674	0.356083	0.444422	-0.356347	0.571937	-0.263801	0.71973	-1.82182	0.00483536	-0.00272784	0.99734	-0.32032	0.643054	0.616492	0.340065	FALSE	TRUE	FALSE	FALSE	FALSE	FALSE	FALSE	FALSE
YDR243C	4	0.724955	0.000589969	0.557373	0.00504801	-0.167582	0.591969	0.66028	0.0667813	0.790332	0.0119486	0.552021	0.178558	0.587645	0.0564427	0.410718	0.21427	0.439715	0.137992	0.648533	0.0046101	0.185154	0.545197	0.580328	0.0924225	0.295254	0.459968	0.618957	0.0403713	0.473085	0.200519	1.46061	0.000100582	0.751475	0.0456524	FALSE	FALSE	FALSE	FALSE	FALSE	TRUE	TRUE	FALSE
YDR244W	4	-1.26528	1.18368e-05	-0.67974	0.00375588	0.585544	0.0873854	-1.25624	0.0028144	-1.25437	0.000238522	-0.337785	0.522111	-0.910401	0.00395642	-0.434472	0.160327	-0.0629365	0.867732	-0.608392	0.00459346	-0.0462358	0.889684	-1.27715	0.00185724	-0.823106	0.0533199	-1.88296	3.09777e-06	-0.698392	0.0899603	-2.4587	5.74095e-07	-0.240624	0.659214	FALSE	FALSE	FALSE	FALSE	FALSE	FALSE	FALSE	FALSE
YDR245W	4	-1.82134	0.0327382	-1.56492	0.0426704	0.256418	0.868155	-2.21305	0.287362	-1.53035	0.150286	-1.20601	0.612551	-1.79523	0.0678947	-0.900399	0.4354	-0.379315	0.75669	-0.626306	0.439969	0.457958	0.646704	-1.00833	0.674826	-4.66201	0.025959	-1.59704	0.103718	-1.22651	0.554195	0.53515	0.598539	-2.9114	0.265612	FALSE	TRUE	FALSE	FALSE	FALSE	FALSE	FALSE	FALSE
YDR246W	4	-0.227294	0.61687	0.579426	0.164407	0.80672	0.247551	-0.102072	0.872888	-0.313037	0.547309	0.569378	0.310507	0.613279	0.193506	0.132225	0.716829	0.305012	0.296815	0.309774	0.13917	0.756732	0.0033301	0.332909	0.514366	0.712148	0.145508	0.376587	0.427722	0.280925	0.619227	0.656385	0.145606	0.279518	0.657345	FALSE	FALSE	FALSE	FALSE	FALSE	FALSE	FALSE	FALSE
YDR246W-A	4	0.391926	0.119727	-0.114141	0.675637	-0.506067	0.221941	0.344917	0.476406	0.445969	0.286869	-0.110899	0.880407	-0.0900196	0.847677	0.100202	0.82876	-0.0515229	0.915136	-0.148958	0.558627	0.033673	0.932225	-0.074378	0.899731	0.4269	0.394791	-0.736502	0.0900238	0.275123	0.614347	0.190355	0.657342	0.477087	0.382915	FALSE	FALSE	FALSE	FALSE	FALSE	FALSE	FALSE	FALSE
YDR247W	4	-1.39047	0.000669936	-2.1685	1.74116e-05	-0.778033	0.173233	-1.90068	0.0227117	-1.03634	0.0243219	-2.32369	0.00988405	-2.04647	0.000326912	-0.659341	0.259701	-0.803235	0.124103	-2.28782	1.36333e-05	-0.960607	0.0496086	-3.20571	0.000300103	-2.45365	0.00514963	-3.14453	4.82849e-06	-2.56289	0.0029275	-2.89818	1.41266e-05	-1.86142	0.0291206	FALSE	TRUE	FALSE	FALSE	FALSE	FALSE	FALSE	FALSE
YDR248C	4	-2.55733	4.72243e-05	-2.95949	1.30492e-05	-0.402158	0.620713	-3.16928	0.0126387	-2.24023	2.49518e-05	-2.58722	0.0353799	-3.20649	1.4154e-06	-0.695518	0.19214	-0.839616	0.073143	-1.95138	2.29253e-05	-0.990806	0.025578	-3.99887	0.000756746	-2.70375	0.0195599	-3.63126	1.66643e-07	-2.93753	0.0120341	-1.74784	0.000168824	-2.48881	0.0368438	FALSE	FALSE	FALSE	FALSE	FALSE	FALSE	FALSE	FALSE
YDR249C	4	0.448775	0.165089	-1.54886	0.000248514	-1.99763	0.00218414	0.276017	0.840775	0.582231	0.5003	-1.41263	0.295869	-1.61224	0.0830857	0.331798	0.673421	-0.763931	0.236913	-1.05136	0.037339	-0.515849	0.423838	-1.97002	0.107675	-1.6085	0.191162	-0.610537	0.493926	-1.17247	0.341065	1.29132	0.264326	-1.755	0.216412	TRUE	FALSE	FALSE	FALSE	FALSE	FALSE	FALSE	FALSE
YDR251W	4	-2.96425	0.000369735	-1.01281	0.131722	1.95144	0.0795699	-2.46607	0.157986	-3.26525	0.000111161	-0.685064	0.763671	-1.22954	0.0645448	-0.480655	0.624783	-0.0540406	0.960801	0.871258	0.127455	0.151581	0.881869	1.01783	0.52329	-0.723489	0.708184	0.317358	0.610187	0.434493	0.8237	0.112032	0.865422	-0.365043	0.888138	FALSE	FALSE	FALSE	TRUE	TRUE	FALSE	FALSE	FALSE
YDR252W	4	-1.156	0.0011648	-1.83767	3.38416e-05	-0.681673	0.18436	-1.10953	0.292632	-1.17297	0.028628	-1.92592	0.110127	-1.74438	0.00423592	-0.465413	0.44712	-0.853957	0.105401	-0.289504	0.473158	0.0449437	0.944324	-0.248816	0.842831	-1.75965	0.137863	-2.02402	0.00095942	-0.804468	0.49529	-0.618963	0.248885	-0.796909	0.557709	FALSE	FALSE	FALSE	FALSE	FALSE	FALSE	FALSE	FALSE
YDR253C	4	-2.00788	0.00261911	-0.247072	0.692013	1.76081	0.0725941	-1.78669	0.210658	-2.15159	0.00307668	-0.337871	0.872655	-0.151595	0.83161	-0.644775	0.51234	-0.276159	0.808047	-0.586103	0.397602	0.00324886	0.99797	-1.08474	0.521583	0.128	0.947292	-0.955082	0.12057	-0.19323	0.918876	-1.3732	0.0314189	-0.358326	0.856904	FALSE	FALSE	FALSE	TRUE	FALSE	FALSE	FALSE	FALSE
YDR254W	4	-0.117068	0.670504	0.0063303	0.982851	0.123399	0.810148	-0.445731	0.663856	0.13406	0.736887	-0.197828	0.892192	0.176869	0.666052	-0.167456	0.84363	-0.196443	0.799995	-0.189447	0.696201	-0.444716	0.450756	-0.334709	0.760478	0.0538737	0.967352	-0.69372	0.0694962	-0.836783	0.416559	0.369743	0.336312	-1.78569	0.109343	FALSE	FALSE	FALSE	FALSE	FALSE	FALSE	FALSE	FALSE
YDR255C	4	-1.38994	0.0319871	-1.07912	0.0979089	0.310826	0.801135	-1.70402	0.345288			-0.688238	0.805005			-0.972449	0.48108	-0.684351	0.605026	-1.23975	0.213266	0.362043	0.810011	-1.84247	0.359394	-1.26816	0.626414			0.0704443	0.984429			-0.87809	0.758	FALSE	FALSE	FALSE	FALSE	FALSE	FALSE	FALSE	FALSE
YDR256C	4	-0.593906	0.373884	-1.54203	0.0701546	-0.948119	0.457866	-0.575986	0.659085	-0.58544	0.588705	-1.19479	0.489548	-1.72616	0.198196	-0.507376	0.490866	-0.525278	0.432424	-2.52606	6.00662e-05	-0.408927	0.52596	-3.90894	0.00720081	-0.495193	0.755968	-1.09888	0.316058	-3.2329	0.0318232	1.26124	0.349766	-1.36792	0.356627	FALSE	TRUE	FALSE	FALSE	FALSE	FALSE	FALSE	FALSE
YDR257C	4	1.09693	0.00144573	-0.433662	0.164021	-1.53059	0.00633364	0.847378	0.388901	1.28407	0.0120671	-0.207099	0.890022	-0.575016	0.256887	0.357757	0.660774	-0.310509	0.702175	-0.0823333	0.890719	0.418445	0.534714	-0.446328	0.679105	-0.53903	0.629463	0.271416	0.597764	0.0840845	0.956362	-1.51328	0.00846064	0.434218	0.742635	FALSE	FALSE	FALSE	FALSE	FALSE	FALSE	FALSE	FALSE
YDR258C	4	-2.58141	0.0142832	-0.400628	0.739771	2.18078	0.212664	-1.91829	0.411319	-2.98787	0.00888265	0.053469	0.989717	-0.75529	0.579051	-0.0842633	0.964453	-0.0431363	0.974984	-0.971493	0.252094	0.856009	0.411312	-0.91657	0.712492	0.107021	0.974176	0.0744137	0.948883	-2.64823	0.308496	-0.0254832	0.983343	-2.53522	0.4043	FALSE	FALSE	FALSE	TRUE	TRUE	FALSE	FALSE	FALSE
YDR259C	4	-1.07565	0.0935858	-0.482152	0.414785	0.593493	0.573565	-1.01002	0.569611	-1.1155	0.118214	-0.379485	0.871344	-0.531468	0.432233	-0.223141	0.849373	-0.0622594	0.955472	0.757745	0.188068	0.260344	0.780884	1.04248	0.510584	-0.307577	0.8855	0.158447	0.827646	-0.495406	0.842302	0.4194	0.532198	-1.62908	0.396151	FALSE	FALSE	FALSE	FALSE	FALSE	FALSE	FALSE	FALSE
YDR261C	4	-0.940878	0.0178322	0.185944	0.64859	1.12682	0.0756627	-0.72742	0.352516	-1.07935	0.0122151	0.175966	0.882138	0.220808	0.624124	-0.308107	0.624783	0.11308	0.873832	-0.398988	0.304036	-0.103493	0.866682	-0.442159	0.59266	-1.49463	0.0642544	-0.146504	0.742332	0.132292	0.904733	1.1541	0.00632522	0.0826257	0.942002	FALSE	FALSE	FALSE	FALSE	FALSE	TRUE	FALSE	FALSE
YDR262W	4	-0.216894	0.66607	0.787816	0.133719	1.00471	0.21885	-0.414836	0.827326	-0.0687303	0.951756	0.223824	0.932724	1.19504	0.270178	0.124637	0.927092	0.460748	0.654005	-0.71194	0.287315	-0.4712	0.611845	-1.44572	0.445075	-0.377823	0.881039	-2.53231	0.04475	0.176235	0.946225	-1.35409	0.246521	-0.461729	0.865483	FALSE	TRUE	FALSE	FALSE	FALSE	FALSE	FALSE	FALSE
YDR263C	4	-0.368493	0.101231	0.236705	0.30235	0.605198	0.103521	-0.336303	0.51157	-0.375922	0.236578	0.265485	0.698872	0.240667	0.469463	-0.0396521	0.946231	0.135211	0.766848	-0.468924	0.071886	-0.0384213	0.927063	-0.794445	0.0906201	-0.776516	0.115121	-1.34113	0.000333475	-0.973673	0.0464031	-0.710186	0.0297095	-0.199293	0.76942	FALSE	FALSE	FALSE	FALSE	FALSE	FALSE	FALSE	FALSE
YDR264C	4	-0.79277	0.0209266	0.761564	0.0253994	1.55433	0.00871227			-0.983506	0.000494995			0.642422	0.0109932													-0.272417	0.255876			-0.111127	0.649835			FALSE	FALSE	FALSE	FALSE	FALSE	FALSE	FALSE	FALSE
YDR265W	4	-3.39604	4.05507e-06	-2.51805	8.46914e-05	0.877986	0.261796	-3.09758	0.0210094	-3.59433	5.58212e-05	-2.87149	0.0540287	-2.27155	0.00220309	-0.778263	0.193026	-1.02296	0.0566384	-2.86512	2.64682e-06	-1.12302	0.0259468	-4.70966	0.00146705	-4.2819	0.00484142	-4.27893	8.13942e-06	-2.79489	0.0495731	-2.85001	0.000344087	-3.64709	0.0107492	FALSE	TRUE	FALSE	FALSE	FALSE	FALSE	FALSE	FALSE
YDR266C	4	-1.62932	0.0389357	-2.39349	0.00498492	-0.764168	0.567822	-1.4391	0.371352	-1.75499	0.0842122	-1.86524	0.299886	-2.76109	0.0105118	-0.390428	0.660774	-0.445609	0.586098	-0.0856648	0.89369	-0.551484	0.454012	-0.00537524	0.998726	-3.4756	0.0473774	-1.23923	0.176194	0.0458246	0.985852	0.343846	0.739478	-1.67177	0.306252	FALSE	TRUE	FALSE	FALSE	FALSE	FALSE	FALSE	FALSE
YDR268W	4	-0.361164	0.0262098	-0.948281	2.19813e-05	-0.587117	0.0309654	-0.228952	0.653103	-0.442019	0.0681916	-0.940785	0.0705081	-0.927358	0.00116094	0.0108767	0.989699	-0.371802	0.313212	-0.106578	0.720916	-0.566043	0.103607	-0.269523	0.603473	-0.159639	0.801847	0.0595786	0.828147	0.100593	0.878526	-0.440447	0.0703126	-0.642712	0.218828	TRUE	FALSE	FALSE	FALSE	FALSE	FALSE	FALSE	FALSE
YDR272W	4	-0.696658	0.087529	-0.493562	0.248937	0.203096	0.798642	-0.551498	0.470434	-0.787083	0.0833679	-0.147078	0.904118	-0.71408	0.127871	-0.320403	0.689259	-0.146428	0.872746	-0.424091	0.409034	-0.0502842	0.950127	-0.475229	0.585183	0.356914	0.686835	0.145873	0.7665	0.562972	0.489383	0.729061	0.0921117	-0.110248	0.918527	FALSE	FALSE	FALSE	FALSE	FALSE	FALSE	FALSE	FALSE
YDR273W	4	-1.75691	0.142067	0.350192	0.800881	2.1071	0.308479			-2.70598	0.0346016			-0.349738	0.828617													-2.36341	0.0626764			-1.76023	0.192031			FALSE	FALSE	FALSE	FALSE	FALSE	FALSE	FALSE	FALSE
YDR275W	4	0.459914	0.282587	-0.924182	0.0574916	-1.3841	0.0654401			0.351434	0.429915			-1.2357	0.0127501													-1.25646	0.0106564			0.643574	0.139721			FALSE	TRUE	FALSE	FALSE	FALSE	FALSE	FALSE	FALSE
YDR276C	4	-2.38322	0.0439441	-2.9726	0.0254365	-0.589375	0.796587			-3.41875	8.51784e-05			-4.25338	2.10948e-05													-3.68684	2.69214e-05			-2.70654	0.000919934			FALSE	FALSE	FALSE	FALSE	FALSE	FALSE	FALSE	FALSE
YDR277C	4	0.516686	0.000164576	-0.0432756	0.723546	-0.559962	0.00623297	0.505164	0.168582	0.542738	0.00134969	-0.0800351	0.892059	0.00987304	0.954819	0.321156	0.373521	0.050714	0.911652	-0.234228	0.310484	0.256452	0.384131	-0.288585	0.458051	-0.503563	0.191665	-0.289769	0.055953	0.306582	0.450818	0.153776	0.295773	-0.411365	0.33107	FALSE	FALSE	FALSE	FALSE	FALSE	FALSE	FALSE	FALSE
YDR280W	4	1.07804	7.55799e-06	0.296011	0.0892531	-0.782028	0.00954271	0.980109	0.0035208	1.16726	4.96378e-05	0.387939	0.319483	0.25368	0.256153	0.539718	0.126891	0.295251	0.349446	0.520117	0.023126	0.398995	0.164727	0.624908	0.0508434	0.854399	0.0118529	1.0724	6.76793e-05	0.475279	0.155414	0.312937	0.138397	0.386668	0.297859	FALSE	FALSE	FALSE	FALSE	FALSE	FALSE	FALSE	FALSE
YDR282C	4	-0.865601	0.000117424	-1.20401	6.52253e-06	-0.338404	0.248961	-1.22647	0.0102716	-0.590508	0.0257426	-1.28459	0.0116133	-1.11889	0.0004636	-0.352227	0.357381	-0.525575	0.108709	-0.789105	0.00263845	-0.680244	0.025346	-1.23035	0.00721389	-1.21583	0.0118529	-2.29232	2.84759e-07	-1.31002	0.00615432	-2.1748	8.86494e-07	-1.07518	0.0291206	FALSE	TRUE	FALSE	FALSE	FALSE	FALSE	FALSE	FALSE
YDR283C	4	-3.22314	1.72188e-06	-4.04676	3.01087e-07	-0.823625	0.233131	-3.90041	0.0129935	-2.76779	8.8246e-05	-3.99232	0.0203439	-4.07377	3.89026e-06	-0.755514	0.567034	-1.54361	0.171149	-3.2775	0.00163336	-0.71261	0.573382	-4.71676	0.00721134	-4.38013	0.0133622	-3.19308	1.51533e-05	-5.90194	0.00107262	-2.21084	0.000423968	-5.66946	0.00163242	FALSE	FALSE	FALSE	FALSE	FALSE	FALSE	FALSE	FALSE
YDR284C	4	1.50141	8.68303e-07	0.082488	0.681919	-1.41892	0.00048748	1.48286	0.000277439	1.53221	6.91973e-06	0.0293555	0.960882	0.148007	0.542558	0.853218	0.0432118	-0.0546326	0.905024	0.178631	0.452128	-0.183179	0.577713	0.287876	0.484961	0.0693304	0.905044	1.14184	5.71895e-05	0.118833	0.818231	0.330052	0.140477	0.721986	0.076119	FALSE	FALSE	FALSE	FALSE	FALSE	FALSE	FALSE	FALSE
YDR285W	4	0.295103	0.285078	0.628219	0.0329352	0.333116	0.483322	0.265499	0.768097	0.335537	0.473597	0.591528	0.563364	0.683014	0.151911	-0.417393	0.583831	0.351484	0.627589	0.725901	0.116847	0.0452476	0.958506	1.19626	0.119104	0.261852	0.812242	0.499513	0.287123	1.089	0.187697	1.10368	0.0215407	1.02855	0.251139	FALSE	FALSE	FALSE	FALSE	FALSE	FALSE	FALSE	FALSE
YDR286C	4	-1.58605	5.22743e-06	-2.48737	1.09946e-07	-0.901319	0.0274451	-1.88494	0.0100766	-1.36907	0.00040123	-2.61481	0.000903942	-2.37382	3.55837e-06	-0.54815	0.294602	-0.963526	0.0407049	-1.67802	8.14948e-05	-0.549261	0.206641	-2.13467	0.00259881	-2.33072	0.00344768	-1.72493	4.33663e-05	-2.46285	0.00107262	-2.21091	4.8043e-06	-2.2237	0.00335846	TRUE	FALSE	FALSE	FALSE	FALSE	FALSE	FALSE	FALSE
YDR287W	4	-2.18854	0.000908311	-0.576723	0.268282	1.61182	0.0738633	-1.98748	0.0139836	-2.32041	0.00636483	-0.906009	0.291558	-0.320158	0.670042	-0.576954	0.225994	-0.532774	0.221369	-0.195846	0.555197	0.100137	0.840062	-0.226435	0.785154	-0.433343	0.606115	-1.23626	0.0783948	-0.384354	0.657717	-1.23045	0.102786	-0.56937	0.518752	FALSE	FALSE	FALSE	TRUE	TRUE	FALSE	FALSE	FALSE
YDR288W	4	0.809968	7.14471e-06	0.0385209	0.783768	-0.771447	0.00196658	0.777021	0.0156661	0.85205	7.95062e-05	0.109072	0.822093	0.0126356	0.947436	0.418937	0.203649	0.0657605	0.873832	0.670099	0.00414701	0.350215	0.217409	0.643932	0.0368748	0.550095	0.0867932	0.801213	9.33377e-05	0.746061	0.020467	0.588434	0.00146008	0.352673	0.326815	FALSE	FALSE	FALSE	FALSE	FALSE	FALSE	FALSE	FALSE
YDR289C	4	-2.48315	5.99575e-07	-1.66896	2.79358e-05	0.814188	0.0882049	-2.46145	0.0114644	-2.48214	2.21037e-05	-1.72816	0.0930983	-1.5992	0.000873808	-0.678674	0.24958	-0.767631	0.13863	-0.388196	0.319638	-0.198036	0.744895	-0.144518	0.899869	-1.38583	0.139905	-1.4892	0.00108793	-2.22995	0.031821	-2.43812	2.15483e-05	-1.84473	0.0777314	FALSE	FALSE	FALSE	TRUE	FALSE	FALSE	FALSE	FALSE
YDR292C	4	0.508306	0.00189956	0.445302	0.00609425	-0.0630044	0.825548	0.515787	0.251295	0.520224	0.00675093	0.464816	0.38414	0.457154	0.0177159	0.291064	0.401346	0.299713	0.315739	0.607205	0.00681767	0.123222	0.705195	0.477563	0.286296	0.237223	0.65806	0.517357	0.00689932	0.108106	0.864258	0.641474	0.00143793	1.12428	0.0183619	FALSE	FALSE	FALSE	FALSE	FALSE	TRUE	TRUE	FALSE
YDR294C	4	0.436252	0.115367	0.505968	0.0719923	0.0697155	0.899694	0.320399	0.518662	0.539428	0.103953	0.460344	0.403558	0.565558	0.089205	0.120092	0.82454	0.265597	0.515762	0.174158	0.552715	-0.0450725	0.921306	0.256385	0.609423	0.00662223	0.994115	0.238623	0.479194	0.150723	0.802916	0.536444	0.0922921	0.514651	0.320137	FALSE	FALSE	FALSE	FALSE	FALSE	FALSE	FALSE	FALSE
YDR295C	4	-0.121432	0.653794	0.121302	0.662927	0.242734	0.594345	-0.049635	0.934375	-0.156705	0.664264	0.35909	0.553935	-0.0286667	0.940832	-0.0185142	0.977937	0.139731	0.724025	0.0289323	0.918712	0.0488916	0.899638	0.0861811	0.882394	0.617421	0.204825	0.0953242	0.80694	-0.120815	0.860949	0.645442	0.0616982	0.0853456	0.900254	FALSE	FALSE	FALSE	FALSE	FALSE	FALSE	FALSE	FALSE
YDR296W	4	0.208836	0.386358	-0.358119	0.154258	-0.566955	0.155269	0.0910818	0.912854	0.310603	0.316065	-0.0896612	0.932235	-0.530999	0.100628	0.0997277	0.878245	-0.115821	0.848563	0.038042	0.923059	-0.0648914	0.902908	-0.0565695	0.949866	-0.239913	0.788707	-0.723295	0.0243074	-0.166287	0.859876	-0.751816	0.0211415	-0.569158	0.470646	FALSE	FALSE	FALSE	FALSE	FALSE	FALSE	FALSE	FALSE
YDR297W	4	-0.451793	0.568685	-1.17437	0.155972	-0.722581	0.604661	-0.581177	0.670374	-0.351115	0.701303	-0.980532	0.528983	-1.31957	0.162993	-0.00501966	0.996035	-0.347164	0.587824	-1.07165	0.0128012	-0.737083	0.163167	-1.78807	0.113117	-1.90149	0.135786	-0.451236	0.584329	-0.749892	0.579358	-0.675319	0.387764	-1.10652	0.436303	FALSE	FALSE	FALSE	FALSE	FALSE	FALSE	FALSE	FALSE
YDR299W	4	0.988551	4.00857e-06	0.828151	3.13937e-05	-0.1604	0.516795	0.985882	0.00161992	1.00813	0.000436057	0.818224	0.0137098	0.861664	0.00188299	0.485903	0.137029	0.512643	0.0678612	0.73659	0.00131229	0.282661	0.300204	0.813017	0.00641655	0.819116	0.00956129	0.514564	0.0352293	0.708184	0.0220601	1.06924	0.000202501	0.463534	0.158507	FALSE	FALSE	FALSE	FALSE	FALSE	FALSE	FALSE	FALSE
YDR301W	4	0.364608	0.0348662	0.164665	0.352143	-0.199943	0.493401	0.406092	0.333622	0.351424	0.139043	0.0723877	0.916029	0.259357	0.300527	0.138419	0.702478	-0.00386644	0.993348	-0.0706913	0.772005	-0.0766751	0.823744	-0.032064	0.954844	-0.607206	0.163525	0.125241	0.627399	0.385392	0.39297	-0.0394788	0.88232	-0.235278	0.680096	FALSE	FALSE	FALSE	FALSE	FALSE	FALSE	FALSE	FALSE
YDR303C	4	0.444356	0.742623	0.868793	0.390018	0.424437	0.857412			-0.23365	0.900323			0.601951	0.630783													-1.24879	0.330068			-2.82608	0.0382236			FALSE	FALSE	FALSE	FALSE	FALSE	FALSE	FALSE	FALSE
YDR304C	4	0.71085	0.00218067	-0.237584	0.266783	-0.948434	0.010765	0.708988	0.224564	0.729845	0.0043895	-0.21888	0.793925	-0.225032	0.361335	0.388239	0.317441	-0.0869317	0.852292	0.152938	0.56767	0.11471	0.770362	0.127214	0.85907	-0.420966	0.52052	0.182271	0.451584	-0.0786539	0.924878	-0.28465	0.223267	0.914839	0.179135	FALSE	FALSE	FALSE	FALSE	FALSE	FALSE	FALSE	FALSE
YDR305C	4	-0.207273	0.431284	-0.963664	0.00228517	-0.756391	0.0898241	-0.304181	0.578142	-0.11823	0.716053	-0.941147	0.114456	-0.955207	0.00722513	-0.0644444	0.918382	-0.409108	0.307369	0.00841852	0.981724	0.158797	0.711922	-0.0816084	0.900344	0.00172431	0.998411	-1.00567	0.00329032	-0.842665	0.102385	-1.50627	0.000151232	-0.439266	0.475596	FALSE	FALSE	FALSE	FALSE	FALSE	FALSE	FALSE	FALSE
YDR306C	4	-1.41511	0.0714795	-0.497961	0.470343	0.917148	0.456185	-1.12169	0.516658	-1.61253	0.0481534	-0.199998	0.926999	-0.694271	0.329359	-0.302645	0.808074	-0.164672	0.893528	-1.13022	0.108203	-1.0673	0.224667	-1.72002	0.286571	0.0739497	0.970172	0.236839	0.758243	-0.852266	0.623878	0.154751	0.835706	0.285832	0.88753	FALSE	FALSE	FALSE	FALSE	FALSE	FALSE	FALSE	FALSE
YDR307W	4	-1.2697	0.053073	-0.561503	0.383188	0.708194	0.516943	-0.840208	0.697059	-1.59302	0.0546095	-0.444591	0.880294	-0.622601	0.456253	-0.52248	0.638353	-0.302126	0.799995	-0.955688	0.180332	-0.194739	0.858917	-1.78744	0.405767	0.250445	0.939781	-0.219083	0.805894	-2.79903	0.281995	-0.136852	0.870159	-1.3255	0.6377	FALSE	FALSE	FALSE	FALSE	FALSE	FALSE	FALSE	FALSE
YDR308C	4	-1.53052	8.13e-06	-0.53169	0.0333591	0.998832	0.0170666	-1.66887	8.4268e-05	-1.41255	0.000126452	-0.442183	0.347984	-0.572113	0.0560993	-0.469191	0.152205	-0.219655	0.479197	-0.265737	0.210589	-0.176306	0.555537	-0.832069	0.0263106	-0.66823	0.0915186	-2.05329	1.75209e-06	-0.831596	0.035191	-1.58478	3.37856e-05	-0.418711	0.344199	FALSE	FALSE	FALSE	FALSE	FALSE	FALSE	FALSE	FALSE
YDR309C	4	-0.942242	6.84861e-05	-0.353847	0.0618102	0.588394	0.0548921	-0.886105	0.311821	-0.966964	0.0119491	-0.18286	0.892192	-0.453414	0.223817	-0.296913	0.519165	-0.190908	0.691225	-0.612996	0.0392123	-0.478854	0.204242	-0.876611	0.322574	-1.89642	0.045528	-0.817183	0.0337564	-1.519	0.0881671	-1.06264	0.00729135	-1.68027	0.115981	FALSE	FALSE	FALSE	FALSE	FALSE	FALSE	FALSE	FALSE
YDR310C	4	-3.28875	4.58248e-05	-0.862158	0.135542	2.42659	0.0173514	-3.18361	0.0117503	-3.33557	4.7695e-05	-0.427228	0.78354	-1.16603	0.0564265	-0.579443	0.406846	-0.266825	0.712152	0.191388	0.684356	-0.591708	0.303991	0.198548	0.87502	-0.800438	0.485155	-1.00995	0.0708471	0.143042	0.924878	-0.464602	0.412445	0.831889	0.534234	FALSE	FALSE	FALSE	TRUE	TRUE	FALSE	FALSE	FALSE
YDR311W	4	-1.64013	0.0793029	-1.87025	0.0522116	-0.230121	0.904749	-2.04871	0.243657	-1.41764	0.198745	-1.87155	0.357897	-1.89208	0.0935608	-0.33112	0.819734	-0.715923	0.516939	-3.00453	0.00307425	-0.536359	0.641876	-4.01036	0.016957	-2.66402	0.135786	-1.49213	0.135407	-4.67643	0.0106393	-0.729005	0.503478	-1.58181	0.361334	FALSE	TRUE	FALSE	FALSE	FALSE	FALSE	FALSE	FALSE
YDR312W	4	-2.62096	0.0013287	-0.746182	0.285403	1.87478	0.11027	-2.16437	0.186791	-2.97008	0.0041759	-1.2554	0.515444	-0.306212	0.757442	-0.663484	0.662987	-0.691257	0.616314	0.585424	0.558627	-0.0381697	0.981725	-0.110387	0.958463	-3.39608	0.0543073	-3.33672	0.00187964	-3.38163	0.0551623	-1.58578	0.100642	-0.770824	0.758	FALSE	FALSE	FALSE	TRUE	FALSE	FALSE	FALSE	FALSE
YDR314C	4	-3.6256	1.0285e-06	-2.9727	6.77424e-06	0.652907	0.370242	-4.55758	8.74857e-05	-3.0419	4.16273e-05	-2.76472	0.00988405	-3.09783	4.08594e-05	-0.935016	0.125009	-0.993152	0.0566384	-2.65473	3.73864e-06	-0.601179	0.231116	-4.38538	0.000106125	-2.43231	0.0155542	-2.81056	5.16156e-05	-4.32166	0.000126185	-2.64862	0.000103026	-3.07557	0.00360117	FALSE	FALSE	FALSE	TRUE	FALSE	FALSE	FALSE	FALSE
YDR316W	4	0.602063	0.00606692	0.296733	0.164021	-0.30533	0.375477	0.434231	0.283234	0.742538	0.0121131	0.379035	0.4424	0.261257	0.387574	0.176116	0.619308	0.223782	0.468271	0.161562	0.461625	0.0961192	0.776789	0.201074	0.652429	-0.527573	0.211331	0.0756906	0.817698	0.319133	0.474532	0.203873	0.479882	0.395645	0.390106	FALSE	FALSE	FALSE	FALSE	FALSE	FALSE	FALSE	FALSE
YDR317W	4	-0.481642	0.0990287	-0.815518	0.0105201	-0.333876	0.505021	-0.571647	0.477634	-0.396334	0.495896	-0.942685	0.300904	-0.692672	0.241259	-1.04344	0.325838	-0.572997	0.559065	0.552659	0.409598	1.13991	0.22136	1.25256	0.0949733	-0.876285	0.29339	-0.478989	0.436417	0.0707368	0.953972	0.530426	0.371882	0.686165	0.45763	FALSE	FALSE	FALSE	FALSE	FALSE	FALSE	FALSE	FALSE
YDR319C	4	0.233689	0.2009	0.590042	0.00485799	0.356353	0.243275	0.164301	0.715841	0.302332	0.442226	0.608165	0.199134	0.602195	0.136947	0.0556912	0.923859	0.320349	0.404346	0.302026	0.262636	0.120312	0.778312	0.323208	0.445738	0.239675	0.612801	0.582497	0.13822	0.25214	0.601243	0.801759	0.0519993	0.0823996	0.887569	FALSE	FALSE	FALSE	FALSE	FALSE	FALSE	FALSE	FALSE
YDR320C	4	-1.27159	0.119127	-1.18863	0.100763	0.0829534	0.961298	-0.783243	0.597688	-1.63152	0.0804804	-0.961111	0.543305	-1.32379	0.0965838	-0.10451	0.911903	-0.3753	0.588648	-0.297074	0.530641	-0.475401	0.436671	-0.185197	0.903543	-0.708847	0.625207	-0.422517	0.605625	-1.46954	0.282112	0.652967	0.387825	-0.182571	0.920707	FALSE	FALSE	FALSE	FALSE	FALSE	FALSE	FALSE	FALSE
YDR321W	4	-2.88116	0.000193236	0.552061	0.322064	3.43322	0.00253792	-2.61122	0.182793	-3.08271	0.00138046	0.153674	0.950701	0.869586	0.259607	-0.302537	0.849507	0.495684	0.709343	-0.326756	0.745034	0.693576	0.54265	-0.594016	0.791224	-0.686504	0.770333	-0.878619	0.246371	-2.678	0.146856	-1.34373	0.114601	0.780469	0.722992	FALSE	FALSE	FALSE	TRUE	TRUE	FALSE	FALSE	FALSE
YDR322W	4	-0.419877	0.00381459	0.74635	3.83113e-05	1.16623	0.000231803	-0.354674	0.383486	-0.450534	0.0116856	0.660913	0.142316	0.834779	0.000132822	-0.233723	0.464579	0.466917	0.0829109	0.0104437	0.966628	-0.163859	0.570621	0.129842	0.780384	0.376018	0.385095	0.647337	0.000803446	0.715836	0.0758683	0.239591	0.155088	-0.25582	0.624558	FALSE	FALSE	FALSE	FALSE	FALSE	FALSE	FALSE	FALSE
YDR323C	4	-1.30442	5.13828e-05	-0.619817	0.0175389	0.684603	0.0901283	-1.11308	0.0224741	-1.42733	0.000182826	-0.439919	0.459791	-0.726556	0.0232002	-0.408902	0.349081	-0.182824	0.691068	-0.358404	0.20298	-0.398343	0.272427	-0.547851	0.254547	-0.413329	0.430721	-0.514318	0.0897283	0.132203	0.840704	-0.386451	0.191046	-0.319316	0.606709	FALSE	FALSE	FALSE	FALSE	FALSE	FALSE	FALSE	FALSE
YDR324C	4	0.83579	1.91169e-05	0.218563	0.136605	-0.617227	0.0145348	0.689725	0.0381086	0.960265	0.000141909	0.366207	0.354946	0.135734	0.527051	0.393321	0.200552	0.300104	0.289248	0.576263	0.00676243	0.325185	0.220833	0.711843	0.024892	0.285432	0.437387	0.292255	0.145965	0.554614	0.0942384	0.706473	0.0015878	0.420016	0.251739	FALSE	FALSE	FALSE	FALSE	FALSE	FALSE	FALSE	FALSE
YDR325W	4	-1.21988	0.0648505	-2.30093	0.00329134	-1.08105	0.334582	-1.05159	0.526362	-1.34185	0.111903	-2.54665	0.16181	-2.10464	0.0252794	-0.395419	0.723965	-1.05952	0.233648	-2.38979	0.00447466	-1.07753	0.248936	-4.49459	0.0112968	-1.36348	0.462897	-3.05387	0.00205975	-4.86484	0.00914249	-1.35762	0.107584	-2.31816	0.201493	FALSE	TRUE	TRUE	FALSE	FALSE	FALSE	FALSE	FALSE
YDR328C	4	1.08696	2.71557e-07	0.544611	0.000305813	-0.542351	0.0122725	1.06001	0.00227898	1.12439	5.03156e-06	0.608719	0.110282	0.523462	0.00408762	0.574754	0.107528	0.294537	0.280213	0.425866	0.031924	0.400239	0.112594	0.29195	0.409202	-0.0805704	0.866233	0.62791	0.000718181	0.221547	0.586538	0.150571	0.354942	1.02418	0.00371436	FALSE	FALSE	FALSE	FALSE	FALSE	FALSE	FALSE	FALSE
YDR331W	4	0.443144	0.0200911	0.542433	0.00810814	0.0992891	0.780862	0.395395	0.286041	0.495979	0.0266537	0.443993	0.311104	0.641222	0.00840441	0.146175	0.737506	0.269167	0.463749	0.406664	0.100884	0.095231	0.81386	0.463447	0.201191	0.601991	0.10848	0.429292	0.0542854	0.50141	0.181066	0.344019	0.11312	0.480251	0.236104	FALSE	FALSE	FALSE	FALSE	FALSE	FALSE	FALSE	FALSE
YDR332W	4	-0.226886	0.288762	0.742479	0.00226158	0.969366	0.0109857	0.0499204	0.937616	-0.415402	0.0825765	0.842819	0.130723	0.694444	0.00707128	0.0209025	0.969598	0.488417	0.0856472	0.460432	0.0296152	0.315339	0.2508	0.490669	0.333379	-0.258802	0.694587	-0.0750516	0.779284	0.832927	0.0954439	0.193529	0.41203	0.445177	0.45673	FALSE	FALSE	FALSE	FALSE	FALSE	FALSE	FALSE	FALSE
YDR333C	4	0.433493	0.0439441	0.883537	0.00053811	0.450044	0.193001	0.776779	0.114444	0.192084	0.5003	0.862177	0.113605	0.925737	0.00307224	0.354712	0.411535	0.423964	0.249141	0.672417	0.0142985	0.176404	0.656047	0.722899	0.126707	0.163295	0.807198	1.25395	0.000167123	0.123875	0.860949	1.59041	1.94832e-05	0.983996	0.053077	FALSE	FALSE	FALSE	FALSE	FALSE	FALSE	FALSE	FALSE
YDR336W	4	0.310281	0.531869	-0.953337	0.0814226	-1.26362	0.133592			0.111278	0.82948			-1.36133	0.0101933													-2.11173	0.000316888			-1.44837	0.00571022			FALSE	TRUE	FALSE	FALSE	FALSE	FALSE	FALSE	FALSE
YDR337W	4	-1.83202	0.000297608	-1.38993	0.00362775	0.442091	0.536437	-1.65492	0.151649	-1.94234	0.000135565	-0.590986	0.712727	-1.94571	0.000156792	-0.215909	0.785946	-0.27116	0.709343	-1.19514	0.00971749	-0.171783	0.807133	-2.76385	0.0217915	-1.81753	0.114914	-3.33837	5.18594e-07	-1.36163	0.2409	-1.89278	0.000142909	-1.82394	0.146369	FALSE	FALSE	FALSE	FALSE	FALSE	FALSE	FALSE	FALSE
YDR339C	4	0.581589	0.0252014	0.360127	0.156415	-0.221462	0.614294	0.519842	0.261632	0.64281	0.0625754	0.199859	0.758113	0.503101	0.144813	0.429251	0.31242	0.191753	0.663497	0.505611	0.0640417	0.0823739	0.852535	0.513649	0.251071	0.504964	0.294567	0.76769	0.0268848	0.297739	0.574231	0.29958	0.381333	0.367888	0.49896	FALSE	FALSE	FALSE	FALSE	FALSE	FALSE	FALSE	FALSE
YDR346C	4	0.515232	0.00278424	0.239523	0.141254	-0.27571	0.287158	0.513968	0.22617	0.533854	0.0194505	0.392502	0.456048	0.151905	0.528829	0.345767	0.437116	0.383434	0.322128	0.57365	0.0445931	0.0850803	0.852643	0.727397	0.0780087	0.449006	0.329802	0.385806	0.0856141	-0.00684462	0.991647	-1.16128	5.97148e-05	-0.404543	0.423066	FALSE	FALSE	FALSE	FALSE	FALSE	FALSE	FALSE	FALSE
YDR347W	4	-0.2451	0.194942	0.353472	0.0746068	0.598572	0.0614514	-0.380971	0.371639	-0.12607	0.63348	0.212967	0.723509	0.484159	0.0664716	-0.192695	0.639323	0.0967337	0.830121	0.472936	0.052435	0.131272	0.721649	0.505317	0.220519	-0.065538	0.915459	0.340695	0.18139	0.563535	0.18652	0.201494	0.433835	0.121951	0.842185	FALSE	FALSE	FALSE	FALSE	FALSE	FALSE	FALSE	FALSE
YDR348C	4	-0.396087	0.158931	-1.0493	0.00218119	-0.653218	0.168392	-0.451712	0.39923	-0.336726	0.453219	-0.929513	0.128088	-1.11427	0.0240488	-0.268862	0.581663	-0.400047	0.335157	-0.691458	0.0238322	-0.23478	0.578963	-0.799234	0.119244	-1.063	0.0501291	-0.822867	0.0737594	-0.660188	0.2287	-1.2306	0.0115497	-0.0956719	0.901279	FALSE	FALSE	FALSE	FALSE	FALSE	FALSE	FALSE	FALSE
YDR350C	4	0.541575	0.117785	-0.518421	0.149605	-1.06	0.0693102	0.366256	0.747088	0.692632	0.262851	-0.681752	0.612551	-0.364683	0.588025	-0.940833	0.271299	-0.276023	0.771338	-0.129434	0.84596	0.712591	0.382022	1.12141	0.25952	0.0366844	0.983448	-0.472479	0.493821	0.416612	0.756616	0.346794	0.580841	0.755689	0.604216	FALSE	FALSE	FALSE	FALSE	FALSE	FALSE	FALSE	FALSE
YDR352W	4	-0.377529	0.742623	1.51061	0.0821711	1.88814	0.23811	-0.602241	0.78676	-0.174624	0.91002	1.44314	0.45446	1.58173	0.120051	0.0304155	0.988229	0.901371	0.311995	0.788405	0.229797	0.671977	0.433179	0.933026	0.594086	-0.19103	0.944008	1.36975	0.164496	-0.381867	0.87143	-0.049871	0.96808	-0.843246	0.710239	FALSE	FALSE	FALSE	FALSE	FALSE	FALSE	FALSE	FALSE
YDR353W	4	0.904613	4.2631e-06	0.532688	0.000822848	-0.371924	0.091826	0.879352	0.0752854	0.940578	6.47281e-05	0.607533	0.297511	0.503666	0.010093	0.375903	0.263451	0.376093	0.218105	0.845136	0.00064585	-0.0238455	0.950127	0.927247	0.0524917	-0.631552	0.260087	0.565714	0.00367263	0.266249	0.653388	0.202309	0.260822	0.368551	0.55357	FALSE	FALSE	FALSE	FALSE	FALSE	FALSE	FALSE	FALSE
YDR354W	4	-1.70929	1.1413e-05	-0.487399	0.0851078	1.22189	0.0121868	-1.57113	0.0237802	-1.79253	6.75821e-05	-0.336617	0.729287	-0.575866	0.101972	-0.276043	0.599384	-0.0687003	0.915661	-1.10904	0.00204225	-0.477354	0.254346	-1.92906	0.00458946	-1.11607	0.10855	-2.02613	1.26529e-05	-1.21224	0.0776275	-2.4883	3.04612e-06	-1.00351	0.170281	FALSE	FALSE	FALSE	FALSE	FALSE	FALSE	FALSE	FALSE
YDR356W	4	0.120612	0.592349	0.460865	0.0445101	0.340252	0.355464	0.184521	0.712409	0.0896238	0.775981	0.413214	0.44912	0.521828	0.0775151	0.0426855	0.936791	0.316946	0.344175	-0.341355	0.15956	0.113112	0.764112	-0.612223	0.162323	0.303401	0.543918	0.438029	0.128261	0.274546	0.602615	-0.155028	0.607128	0.868829	0.0700517	FALSE	FALSE	FALSE	FALSE	FALSE	FALSE	FALSE	FALSE
YDR357C	4	1.1218	8.38035e-06	0.626834	0.00210119	-0.494962	0.0900188	0.989855	0.0102876	1.23436	1.2712e-06	0.409643	0.370358	0.809402	8.17538e-05	0.551775	0.124844	0.344433	0.275001	0.522509	0.0238481	0.285853	0.339614	0.59553	0.102223	0.571446	0.13713	0.513896	0.00258902	0.58437	0.127853	0.320588	0.0413006	0.324379	0.475712	FALSE	FALSE	FALSE	FALSE	FALSE	FALSE	FALSE	FALSE
YDR358W	4	-2.58903	3.51934e-05	-2.12516	0.000209007	0.463868	0.550066	-2.57756	0.00376643	-2.59196	1.26596e-05	-1.34576	0.137774	-2.66496	8.17777e-06	-0.695642	0.117097	-0.350031	0.365185	-1.73206	5.01618e-06	-0.719231	0.0422693	-3.00448	0.000421527	-2.1321	0.010545	-3.41712	3.90029e-07	-1.94987	0.0219425	-2.20325	3.42468e-05	-2.1883	0.0119458	FALSE	FALSE	FALSE	FALSE	FALSE	FALSE	FALSE	FALSE
YDR359C	4	-3.03684	6.55249e-06	-2.40771	5.41845e-05	0.629131	0.395305	-2.84231	0.00340652	-3.1636	0.000168258	-1.75128	0.0799963	-2.86369	0.000294952	-0.841294	0.152205	-0.619764	0.233648	-1.83746	0.000128712	-0.647199	0.190251	-2.90273	0.00192896	-3.00057	0.00415754	-3.33162	5.2848e-05	-2.07666	0.0261918	-1.73687	0.0111815	-2.01746	0.0358483	FALSE	FALSE	FALSE	FALSE	FALSE	FALSE	FALSE	FALSE
YDR361C	4	0.841642	0.00025887	0.851299	0.000369349	0.0096568	0.984112	0.847971	0.0150454	0.854671	0.00111523	0.815474	0.0351032	0.903248	0.00102376	0.487019	0.154244	0.555464	0.0666451	0.464285	0.0380351	0.135613	0.681749	0.505256	0.130763	0.326525	0.386663	0.443039	0.0556118	0.633849	0.0658822	0.790763	0.00170347	0.159057	0.741109	FALSE	FALSE	FALSE	FALSE	FALSE	FALSE	FALSE	FALSE
YDR362C	4	0.506215	0.177578	-0.148514	0.723546	-0.654728	0.297428	0.527212	0.572194	0.509171	0.386775	-0.331919	0.795909	0.0115752	0.985637	0.225431	0.758325	-0.166129	0.829502	0.478038	0.24557	0.338761	0.555645	0.520756	0.579697	0.719473	0.45606	-0.247798	0.697874	-0.0855361	0.952027	0.0535624	0.936474	0.413068	0.727709	FALSE	FALSE	FALSE	FALSE	FALSE	FALSE	FALSE	FALSE
YDR363W-A	4	0.333963	0.0013374	0.287307	0.00515921	-0.0466554	0.793382	0.31326	0.278862	0.367146	0.0427169	0.233931	0.521455	0.353072	0.058352	0.169504	0.57861	0.169967	0.550289	0.0734049	0.725076	-0.0470653	0.878774	0.0605767	0.86562	0.425441	0.14337	0.363206	0.0476087	0.739298	0.0103063	0.36162	0.0434717	0.596395	0.0457911	FALSE	FALSE	FALSE	FALSE	FALSE	FALSE	FALSE	FALSE
YDR364C	4	0.60066	0.00031449	0.415965	0.00655471	-0.184694	0.429596	0.67135	0.114444	0.565862	0.00816055	0.476523	0.34358	0.397468	0.0572769	0.292816	0.46163	0.401303	0.239192	0.114575	0.679713	0.143777	0.699856	-0.00646674	0.991886	0.174833	0.74589	0.609143	0.00476711	0.535672	0.220797	0.729952	0.00128146	0.265861	0.635142	FALSE	FALSE	FALSE	FALSE	FALSE	FALSE	FALSE	FALSE
YDR365C	4	-1.89036	0.0568095	-2.18617	0.0345383	-0.295802	0.881724	-2.01619	0.343743	-1.78852	0.128213	-3.23439	0.222294	-1.65399	0.148912	-0.811148	0.437742	-0.95183	0.296815	-1.73011	0.0233343	-0.798918	0.369355	-2.39058	0.240388	-2.61382	0.375546	-3.30493	0.00652517	-4.13611	0.0630054	-1.92931	0.0713531	-1.29397	0.626458	FALSE	TRUE	FALSE	FALSE	FALSE	FALSE	FALSE	FALSE
YDR367W	4	0.629979	0.000228724	0.349556	0.0206537	-0.280424	0.223409	0.639968	0.0629735	0.640257	0.00199722	0.319754	0.458406	0.397619	0.0419435	0.444668	0.125009	0.325728	0.207529	-0.0550171	0.798364	0.0879951	0.76292	-0.0892791	0.829894	0.529683	0.132644	0.385472	0.0418068	0.688092	0.0477955	0.435913	0.0211032	0.0798699	0.878018	FALSE	FALSE	FALSE	FALSE	FALSE	FALSE	FALSE	FALSE
YDR368W	4	0.0584342	0.8843	-0.141505	0.722135	-0.199939	0.779888	0.0642747	0.922691	0.0710295	0.879662	0.121888	0.875576	-0.310374	0.459629	0.0640501	0.905667	0.165638	0.692659	-0.171723	0.52036	-0.14681	0.696959	-0.0838504	0.89455	0.590072	0.252617	-0.0104236	0.981635	0.180452	0.776376	-0.0365086	0.934585	-0.131929	0.85584	FALSE	FALSE	FALSE	FALSE	FALSE	FALSE	FALSE	FALSE
YDR369C	4	-0.771313	0.00635889	-1.29231	0.000189538	-0.520998	0.233738	-0.846786	0.0586466	-0.697558	0.0192566	-0.796259	0.122131	-1.62647	4.83104e-05	-0.209325	0.545813	-0.163698	0.632274	-0.394047	0.0646912	0.259053	0.351217	-0.981355	0.0225229	-0.483278	0.309249	-1.5354	4.06141e-05	-0.785841	0.0806995	-1.10284	0.000876912	-0.41049	0.443771	FALSE	FALSE	FALSE	FALSE	FALSE	FALSE	FALSE	FALSE
YDR371W	4	-0.46667	0.0565997	-0.0587146	0.823186	0.407956	0.306552	-0.304393	0.530203	-0.570387	0.0587161	-0.0815083	0.910954	-0.0149384	0.965441	0.00684052	0.992146	0.011547	0.976353	-0.206243	0.388307	-0.370401	0.225981	-0.323183	0.505019	0.168775	0.773091	0.266885	0.373338	-0.17511	0.75859	0.348175	0.227118	-0.0183983	0.981251	FALSE	FALSE	FALSE	FALSE	FALSE	FALSE	FALSE	FALSE
YDR372C	4	-0.0384167	0.818622	0.0356667	0.842793	0.0740834	0.81238	-0.0412266	0.937616	-0.0186047	0.936351	-0.137521	0.832163	0.185012	0.398013	0.0387165	0.94792	0.0347261	0.94921	-0.143334	0.618335	-0.52054	0.138168	-0.348854	0.426286	-0.0433704	0.944554	0.299528	0.152452	-0.982361	0.0220733	-1.27087	1.33039e-05	0.413164	0.392026	FALSE	FALSE	FALSE	FALSE	FALSE	FALSE	FALSE	FALSE
YDR373W	4	0.803682	0.00134579	0.670439	0.00573983	-0.133244	0.747516	0.775266	0.0660733	0.841929	0.00272071	0.530865	0.28732	0.798495	0.00441803	0.378653	0.576586	0.37677	0.539747	0.363442	0.385317	5.87984	6.73692e-11	0.513017	0.219896	0.223987	0.658381	0.616777	0.0177519	0.866557	0.0392206	0.975037	0.000663922	0.646885	0.152852	FALSE	FALSE	FALSE	FALSE	FALSE	TRUE	TRUE	FALSE
YDR375C	4	-0.774693	0.0013847	-0.224526	0.310535	0.550167	0.120782	-0.819679	0.027851	-0.72508	0.00450968	-0.00390756	0.994638	-0.364631	0.138612	-0.197792	0.557385	0.146972	0.658282	-0.690394	0.00211874	-0.0971991	0.760302	-1.15605	0.00149583	-0.212597	0.621862	-1.12839	0.000103947	-0.709667	0.0542732	-1.66964	2.69609e-06	-0.0630452	0.908687	FALSE	FALSE	FALSE	FALSE	FALSE	FALSE	FALSE	FALSE
YDR376W	4	0.395396	0.00507885	0.669387	9.74543e-05	0.273991	0.202473	0.532497	0.104614	0.311372	0.131185	0.657773	0.0680212	0.704254	0.00299866	0.260616	0.411208	0.42335	0.117369	0.404927	0.04013	0.186622	0.493592	0.438155	0.171186	0.142887	0.730753	0.613294	0.00588967	0.570272	0.0813317	0.249317	0.227584	0.521655	0.133498	FALSE	FALSE	FALSE	FALSE	FALSE	FALSE	FALSE	FALSE
YDR377W	4	-0.227382	0.109384	-0.694457	0.000164448	-0.467075	0.0528624	-0.194516	0.611524	-0.233983	0.370332	-0.721885	0.0687046	-0.647925	0.020129	-0.0638854	0.878245	-0.320061	0.26194	-0.143908	0.504104	-0.105945	0.739564	-0.0986377	0.817105	-0.558384	0.127224	0.00584332	0.98398	-0.674376	0.0605074	-0.346714	0.186938	-0.310485	0.470891	FALSE	FALSE	FALSE	FALSE	FALSE	FALSE	FALSE	FALSE
YDR378C	4	0.312355	0.0382832	-0.105243	0.500582	-0.417599	0.0913584	0.256363	0.523697	0.371118	0.035107	-0.289115	0.558738	0.0524678	0.787772	0.0516819	0.916855	-0.107389	0.798461	-0.0157087	0.957139	0.0703816	0.848723	-0.0775101	0.868511	0.0271444	0.96021	-0.201055	0.255657	-0.165778	0.728225	-0.184354	0.286541	-0.175787	0.739768	FALSE	FALSE	FALSE	FALSE	FALSE	FALSE	FALSE	FALSE
YDR379C-A	4	-0.629505	0.102953	-0.438483	0.244978	0.191023	0.792924	-0.848288	0.160661	-0.430198	0.386993	-0.643611	0.359621	-0.260177	0.601097	-0.273496	0.62354	-0.31705	0.521793	0.109076	0.775468	0.210675	0.665425	0.207724	0.767366	0.0185472	0.983193	0.056072	0.918096	-0.115057	0.893132	-0.545323	0.237657	-0.0231004	0.981632	FALSE	FALSE	FALSE	FALSE	FALSE	FALSE	FALSE	FALSE
YDR379W	4	0.605987	0.0387796	0.59858	0.052027	-0.00740714	0.991565	0.455053	0.622497	0.734467	0.0561085	0.420635	0.74082	0.748451	0.0621245	0.0456135	0.949941	0.251299	0.619782	0.271766	0.402472	0.365909	0.382534	0.450682	0.632589	-0.0318309	0.980609	0.437144	0.258444	0.412715	0.693119	1.43483	0.00116138	-0.591801	0.657723	FALSE	FALSE	FALSE	FALSE	FALSE	TRUE	FALSE	FALSE
YDR381W	4	-0.375501	0.060865	0.457197	0.0318121	0.832698	0.0183776	-0.337858	0.395739	-0.385693	0.0996123	0.317878	0.525921	0.585173	0.0197801	-0.138041	0.745425	0.331992	0.313786	0.418385	0.0773864	-0.0635315	0.872609	0.379687	0.340535	0.708902	0.0723158	0.223325	0.349337	0.84402	0.031821	0.242334	0.297854	0.566789	0.177536	FALSE	FALSE	FALSE	FALSE	FALSE	FALSE	FALSE	FALSE
YDR382W	4	-1.40136	0.000371495	-3.05527	3.70626e-07	-1.65391	0.00658391	-1.92249	0.0116509	-1.05352	0.00134784	-3.03253	0.000289931	-3.04564	1.37052e-07	-0.577901	0.168613	-0.96356	0.015597	-1.39862	4.95683e-05	-0.61567	0.07933	-1.79484	0.00991021	-2.68246	0.00112571	-2.15256	1.1764e-06	-1.72341	0.0171159	-2.23019	1.60058e-06	-2.33091	0.0024601	TRUE	FALSE	FALSE	FALSE	FALSE	FALSE	FALSE	FALSE
YDR383C	4	-0.201898	0.477411	0.113092	0.723363	0.31499	0.521529	-0.226377	0.750613	-0.164429	0.739418	-0.0125934	0.991072	0.23429	0.653859	-0.231591	0.707463	0.203579	0.735216	-0.231422	0.533871	0.0271226	0.964784	0.330726	0.639639	0.159799	0.860272	0.171296	0.747612	0.0044904	0.99682	1.47961	0.00409743	0.198275	0.830335	FALSE	FALSE	FALSE	FALSE	FALSE	TRUE	FALSE	FALSE
YDR384C	4	-0.502752	0.0295257	-0.464272	0.0506366	0.0384799	0.934991	-0.484742	0.26882	-0.498821	0.149285	-0.374602	0.493682	-0.504212	0.16013	-0.0663347	0.896395	-0.0486833	0.92222	-0.0391898	0.894821	-0.114131	0.765969	-0.234702	0.624017	0.107485	0.858116	0.336273	0.338833	0.103009	0.867207	-0.361981	0.302007	0.31918	0.555679	FALSE	FALSE	FALSE	FALSE	FALSE	FALSE	FALSE	FALSE
YDR385W	4	-2.78212	0.000524915	-1.60129	0.0275545	1.18083	0.305139	-2.45774	0.151755	-2.98997	0.00176989	-1.36702	0.576832	-1.77329	0.0384325	-0.453195	0.781645	-0.570192	0.70591	-0.879191	0.383261	-0.832454	0.546972	-2.01634	0.275444	-1.725	0.443855	-3.12692	0.00128803	-1.50141	0.401227	-2.23107	0.0165307	-1.5254	0.466401	FALSE	FALSE	FALSE	FALSE	FALSE	FALSE	FALSE	FALSE
YDR386W	4	-0.143656	0.72651	0.221446	0.586502	0.365102	0.590878	0.365559	0.663362	-0.514552	0.243543	0.298728	0.784222	0.191578	0.683114	0.159524	0.836051	0.134677	0.852903	0.3526	0.375764	0.177932	0.773072	0.26948	0.757597	-0.640377	0.447703	1.41444	0.00234931	0.249903	0.802916	0.386431	0.35645	-0.113146	0.918527	FALSE	FALSE	FALSE	FALSE	FALSE	FALSE	FALSE	FALSE
YDR389W	4	-0.68552	0.402164	0.318151	0.664367	1.00367	0.429596	-0.209592	0.886453	-1.05918	0.267952	0.332101	0.832163	0.334991	0.693709	0.130967	0.898655	0.282642	0.74184	-0.203717	0.718317	-0.560228	0.424255	-0.379626	0.764184	0.484612	0.705275	0.64837	0.41173	0.14347	0.923907	0.609676	0.428521	-0.32259	0.828607	FALSE	FALSE	FALSE	FALSE	FALSE	FALSE	FALSE	FALSE
YDR390C	4	0.0938267	0.524212	0.640981	0.000354161	0.547154	0.0289539	0.18523	0.610926	0.0435436	0.840152	0.572532	0.130723	0.717732	0.0014627	0.10459	0.824502	0.371021	0.266525	0.465613	0.0555457	0.726073	0.017142	0.482395	0.141217	0.444744	0.20452	1.04436	3.00245e-05	0.629183	0.0618667	0.836598	0.00026204	0.452365	0.222559	FALSE	FALSE	FALSE	FALSE	FALSE	FALSE	FALSE	FALSE
YDR393W	4	0.123691	0.682595	0.133686	0.663855	0.00999551	0.987427	0.203638	0.711886	0.0809038	0.846103	0.0898809	0.909142	0.191814	0.629541	0.0649243	0.923858	0.065048	0.918305	0.0956616	0.792149	0.191761	0.676864	0.15328	0.791004	-0.0580277	0.937608	-0.0253117	0.953358	-0.105541	0.876278	0.506797	0.162812	-0.039231	0.958707	FALSE	FALSE	FALSE	FALSE	FALSE	FALSE	FALSE	FALSE
YDR394W	4	1.0266	2.17175e-05	0.920743	8.99603e-05	-0.105854	0.753546	0.866385	0.0345491	1.16469	0.0146952	0.839795	0.0648671	1.00806	0.0370905	0.341371	0.390971	0.721998	0.0352185	0.649593	0.0107957	0.0299966	0.942397	0.797931	0.0456493	1.10933	0.00984392	0.742175	0.106538	0.431059	0.328287	1.65412	0.00249083	0.866033	0.0432062	FALSE	FALSE	FALSE	FALSE	FALSE	FALSE	FALSE	FALSE
YDR397C	4	0.517485	0.013513	0.763034	0.00142443	0.245549	0.476401	0.479351	0.192532	0.5635	0.0348983	0.713944	0.08634	0.825354	0.00582539	0.186235	0.630348	0.662781	0.0404497	0.429604	0.0624725	0.430499	0.147965	0.373677	0.321683	0.380139	0.338129	0.453304	0.0885746	0.555966	0.139244	0.629571	0.0201507	0.53736	0.179495	FALSE	FALSE	FALSE	FALSE	FALSE	FALSE	FALSE	FALSE
YDR399W	4	-1.52771	0.0331944	-0.835027	0.191729	0.692678	0.544019	-1.5922	0.341599	-1.48255	0.0357377	-0.759601	0.710307	-0.863815	0.174602	-0.13186	0.898098	-0.520661	0.472603	-0.579452	0.254022	0.376948	0.59148	-0.748846	0.633847	0.328874	0.866856	0.0181587	0.979608	-3.66005	0.0572444	0.012084	0.985859	-0.342009	0.868252	FALSE	FALSE	FALSE	TRUE	TRUE	FALSE	FALSE	FALSE
YDR400W	4	-1.20001	0.00487662	0.245815	0.527908	1.44583	0.0282654	-0.914841	0.131899	-1.388	0.00489224	0.199711	0.818128	0.305253	0.509454	-0.204745	0.609038	0.20327	0.588648	0.176643	0.481937	0.292492	0.354684	0.353867	0.575008	0.0418804	0.959967	0.207431	0.653923	-0.461934	0.47184	-0.144354	0.757267	-0.573297	0.385918	FALSE	FALSE	FALSE	TRUE	FALSE	FALSE	FALSE	FALSE
YDR402C	4	0.278455	0.0564424	0.250136	0.0964865	-0.0283194	0.924857	0.283888	0.4148	0.291701	0.126047	0.470044	0.23348	0.113904	0.58366	0.260935	0.420392	0.490685	0.0717562	0.345178	0.0864264	0.0760089	0.815192	0.325628	0.349871	0.205433	0.605356	0.245331	0.204634	0.382047	0.282669	0.646289	0.00215457	0.00333932	0.993376	FALSE	FALSE	FALSE	FALSE	FALSE	FALSE	FALSE	FALSE
YDR404C	4	0.408652	0.391371	1.05242	0.0251458	0.64377	0.402683	0.445191	0.685811	0.394979	0.475805	1.07238	0.311798	1.06449	0.0459827	0.682488	0.389309	0.797444	0.238121	0.461116	0.377163	0.52808	0.432489	0.627953	0.531763	0.342686	0.773783	0.965989	0.0651551	0.622365	0.554195	1.96587	0.000994571	0.623952	0.583514	FALSE	FALSE	FALSE	FALSE	FALSE	TRUE	FALSE	FALSE
YDR405W	4	-2.53973	0.0117121	0.0895543	0.941615	2.62928	0.117734	-2.65816	0.185037	-2.49829	0.0218846	0.0957286	0.976725	0.0955777	0.94647	-0.216341	0.878128	0.338218	0.798461	-0.820311	0.272204	-1.32031	0.16998	-1.314	0.527148	-1.6749	0.460047	-0.0216479	0.983861	-1.15596	0.568572	0.826659	0.42443	-0.847808	0.739786	FALSE	FALSE	FALSE	TRUE	FALSE	FALSE	FALSE	FALSE
YDR407C	4	-3.23282	0.00014026	-1.12338	0.0913164	2.10944	0.0557281	-3.03365	0.170322	-3.36664	0.000501172	-0.845244	0.777376	-1.30473	0.103829	-0.746798	0.499628	-0.354847	0.76624	-2.47133	0.00457606	-1.11702	0.261204	-3.35621	0.183803	-3.73734	0.123407	-0.546506	0.480046	-2.08333	0.445792	-1.73526	0.0276281	-1.06775	0.788803	FALSE	FALSE	FALSE	TRUE	FALSE	FALSE	FALSE	FALSE
YDR408C	4	-0.67116	2.02593e-05	-0.242434	0.0453294	0.428726	0.0305179	-0.782023	0.0224319	-0.571684	0.00114239	-0.0952072	0.858046	-0.324775	0.0422528	-0.204186	0.66955	0.076221	0.891012	-0.662298	0.023824	2.92518	2.54802e-09	-1.21195	0.000461472	-0.643196	0.0622067	-1.31161	2.48402e-07	-1.00833	0.00375402	-1.36351	3.18294e-07	-0.346058	0.382822	FALSE	FALSE	FALSE	FALSE	FALSE	TRUE	FALSE	FALSE
YDR409W	4	-1.8952	0.000873457	-2.58422	0.000168393	-0.68902	0.432942	-1.74432	0.185257	-2.00349	0.00348699	-2.20237	0.155298	-2.79044	0.000811696	-0.399096	0.779154	-1.15052	0.275001	-1.96756	0.0425584	-1.60659	0.18183	-2.94878	0.0287577	-3.25239	0.023318	-2.30901	0.00151515	-2.69134	0.0572444	-0.592448	0.369953	-1.13137	0.634697	FALSE	TRUE	FALSE	FALSE	FALSE	FALSE	FALSE	FALSE
YDR410C	4	-1.25568	0.00760983	-3.00612	1.83216e-05	-1.75044	0.0274451	-1.31337	0.395648	-1.19584	0.00687058	-2.91078	0.137981	-3.05796	6.91067e-06	-0.469062	0.514517	-0.984061	0.112961	-0.503336	0.273296	-0.0057349	0.99336	-0.570954	0.751166	-2.7593	0.145551	-0.319325	0.452738	-0.738266	0.750162	-0.695307	0.0923774	-2.50628	0.177536	TRUE	FALSE	FALSE	FALSE	FALSE	FALSE	FALSE	FALSE
YDR411C	4	0.297797	0.156107	-0.191225	0.389563	-0.489023	0.161246	0.135365	0.815206	0.43138	0.10657	-0.243228	0.732864	-0.12803	0.670416	0.0455142	0.936413	-0.0507727	0.92222	-0.415758	0.108881	-0.245189	0.491268	-0.540526	0.27604	-0.53541	0.309084	-0.834544	0.00433087	-0.677722	0.18739	-1.30692	0.000139293	-0.529895	0.348196	FALSE	FALSE	FALSE	FALSE	FALSE	FALSE	FALSE	FALSE
YDR412W	4	0.0689903	0.693941	-0.41207	0.0226399	-0.481061	0.0881984	0.0936882	0.843127	0.0680791	0.840427	-0.44953	0.334054	-0.3581	0.255302	0.0696364	0.891704	-0.0154956	0.973812	-0.123492	0.639458	-0.224611	0.514551	0.000605835	0.998938	0.129422	0.807082	0.599062	0.0528172	0.423966	0.304699	0.0206488	0.954578	-0.0926655	0.871255	FALSE	FALSE	FALSE	FALSE	FALSE	FALSE	FALSE	FALSE
YDR414C	4	-0.771055	0.00900794	0.423174	0.126878	1.19423	0.0140293	-0.768471	0.161808	-0.755618	0.0369062	0.468189	0.490011	0.415546	0.236529	-0.107575	0.808074	0.463625	0.13863	-0.0997021	0.695648	0.574247	0.0442018	-0.494719	0.372787	0.059297	0.94204	-1.04546	0.00509136	-0.551867	0.336192	-1.00223	0.00670488	-0.220445	0.78045	FALSE	FALSE	FALSE	FALSE	FALSE	FALSE	FALSE	FALSE
YDR416W	4	-0.052594	0.839916	0.342509	0.174492	0.395103	0.336802	0.0356987	0.960041	-0.0986329	0.711054	0.496527	0.418186	0.254366	0.332573	-0.047281	0.937108	0.34873	0.356632	0.441699	0.103709	0.495241	0.151005	0.707256	0.14811	0.537388	0.319059	1.01895	0.000458784	0.527743	0.334671	0.184201	0.469723	0.989096	0.0595586	FALSE	FALSE	FALSE	FALSE	FALSE	FALSE	FALSE	FALSE
YDR418W	4	0.638872	0.00208749	0.182694	0.349209	-0.456178	0.139707	0.619388	0.118939	0.670562	0.00385513	-0.0472006	0.941638	0.373807	0.0930158	0.33308	0.315643	0.164483	0.629712	0.200366	0.353267	-0.0595324	0.864055	0.288811	0.49298	0.372433	0.38596	0.495879	0.0243958	0.184981	0.710619	0.186554	0.382577	-0.435266	0.340659	FALSE	FALSE	FALSE	FALSE	FALSE	FALSE	FALSE	FALSE
YDR419W	4	0.587801	0.000134735	0.4261	0.00263159	-0.1617	0.439036	0.677038	0.0863923	0.53922	0.0135814	0.571044	0.209202	0.344345	0.112816	0.266618	0.46163	0.343302	0.274466	0.429563	0.0618481	0.493588	0.0892461	0.479872	0.223618	1.2933	0.00253608	0.682611	0.00289142	0.574675	0.150486	1.30663	8.0877e-06	0.367475	0.433155	FALSE	FALSE	FALSE	FALSE	FALSE	TRUE	FALSE	TRUE
YDR421W	4	-2.91385	0.00010585	-3.93396	1.24661e-05	-1.02011	0.310151	-2.05245	0.145885	-3.50253	5.60772e-05	-3.67142	0.0242139	-4.07248	2.41264e-05	-0.404738	0.728986	-1.08391	0.238121	-2.60644	0.00296534	0.235294	0.833519	-4.55868	0.00311554	-4.13285	0.00794482	-3.40492	4.35433e-05	-4.43011	0.00388534	-3.26819	0.000164303	-4.48097	0.00528044	FALSE	TRUE	TRUE	FALSE	FALSE	FALSE	FALSE	FALSE
YDR422C	4	0.0321318	0.91883	0.831758	0.00983626	0.799626	0.10289	0.0561623	0.959955	0.0311741	0.941697	0.653897	0.528983	0.979829	0.0149774	0.0923647	0.910416	0.520195	0.33695	-0.993015	0.0171416	-0.0698028	0.914102	-1.44846	0.0804493	0.314935	0.756257	0.119127	0.779284	-0.280114	0.802916	0.247262	0.52886	0.530647	0.605992	FALSE	FALSE	FALSE	FALSE	FALSE	FALSE	FALSE	FALSE
YDR423C	4	-0.354317	0.16264	-0.203659	0.435829	0.150657	0.75358	-0.328105	0.544036	-0.357381	0.225733	-0.330101	0.619846	-0.08569	0.791938	-0.0165977	0.984478	-0.0834602	0.867732	-0.27677	0.311838	-0.251802	0.500407	-0.426987	0.411128	0.175285	0.788298	-0.087817	0.792988	0.196251	0.754641	0.144908	0.630527	0.138855	0.849096	FALSE	FALSE	FALSE	FALSE	FALSE	FALSE	FALSE	FALSE
YDR425W	4	-1.18458	0.0439441	0.543568	0.304936	1.72814	0.0604769	-0.768674	0.444305	-1.4908	0.0259842	0.607578	0.607831	0.521955	0.384709	0.00602208	0.994871	0.496935	0.312546	0.0305159	0.94752	0.032354	0.958506	0.185241	0.867615	0.241224	0.842616	-0.142544	0.827954	-0.33725	0.776629	0.749081	0.181876	0.0866232	0.94927	FALSE	FALSE	FALSE	FALSE	FALSE	FALSE	FALSE	FALSE
YDR427W	4	-3.11986	2.22316e-05	-1.58716	0.00484325	1.5327	0.072286	-2.83539	0.101127	-3.30182	0.000289351	-1.97374	0.289392	-1.29041	0.0741731	-0.558281	0.57754	-0.998485	0.238803	-0.700276	0.291916	-1.1383	0.169129	-0.917144	0.612318	-1.6361	0.383254	-0.511013	0.503046	-0.0428916	0.986579	-2.12093	0.0061507	-1.9358	0.367822	FALSE	FALSE	FALSE	TRUE	TRUE	FALSE	FALSE	FALSE
YDR428C	4	-0.31624	0.0690719	0.530789	0.00599239	0.847029	0.00782459	-0.342562	0.41296	-0.27972	0.142182	0.357478	0.489548	0.678174	0.00208299	-0.152713	0.758325	0.299442	0.466773	0.115218	0.712276	0.367669	0.310023	0.132701	0.780795	-0.308807	0.496623	-0.152241	0.444075	0.060398	0.919406	-0.46313	0.0197198	-0.452315	0.326883	FALSE	FALSE	FALSE	FALSE	FALSE	FALSE	FALSE	FALSE
YDR429C	4	-3.09817	1.66133e-05	-3.66841	7.19234e-06	-0.57024	0.521529	-2.77674	0.109568	-3.31992	2.70142e-05	-3.45816	0.101765	-3.80534	1.04237e-05	-0.934765	0.325838	-1.2079	0.144682	-2.06846	0.0047496	-0.856376	0.303684	-3.71833	0.0574797	-0.857337	0.727123	-1.3055	0.0149715	-3.47177	0.0694284	-3.40471	2.46381e-05	-3.30436	0.0918902	FALSE	FALSE	FALSE	TRUE	TRUE	FALSE	FALSE	FALSE
YDR430C	4	-0.183137	0.391481	-0.291831	0.181622	-0.108694	0.792142	-0.0883808	0.88623	-0.236479	0.448812	-0.427524	0.487282	-0.164724	0.620918	-0.266629	0.576586	-0.153784	0.760214	-0.0670128	0.844615	0.21223	0.607479	0.289261	0.592238	0.147014	0.824109	-0.882036	0.00745864	0.332522	0.567412	0.491524	0.103549	0.34593	0.582532	FALSE	FALSE	FALSE	FALSE	FALSE	FALSE	FALSE	FALSE
YDR432W	4	-0.453329	0.0103283	-0.320771	0.0670836	0.132558	0.660543	-0.701751	0.0613449	-0.251952	0.396712	-0.404152	0.373954	-0.235335	0.454099	-0.253365	0.502815	-0.195871	0.604449	0.320621	0.179321	-0.0820838	0.827683	0.247967	0.553236	-1.53402	0.000165719	-1.22415	0.000494469	-2.13692	1.6148e-06	1.06315	0.0013617	-1.41674	0.000416324	FALSE	FALSE	FALSE	FALSE	FALSE	TRUE	FALSE	FALSE
YDR434W	4	0.791442	2.94783e-06	0.831282	2.50689e-06	0.0398399	0.858654	0.754705	0.0260273	0.836527	0.00375199	0.777272	0.0373652	0.896859	0.0029297	0.264579	0.479841	0.55514	0.0752923	0.486608	0.0373	0.135301	0.696959	0.538532	0.0992865	0.44441	0.210632	0.478919	0.0754682	0.515857	0.130846	0.137129	0.628293	0.583851	0.104687	FALSE	FALSE	FALSE	FALSE	FALSE	FALSE	FALSE	FALSE
YDR436W	4	-1.41866	0.111398	-1.37422	0.0773764	0.0444422	0.981203	-1.60571	0.437695	-1.29637	0.201667	-1.93446	0.342069	-1.02319	0.236926	-0.736982	0.515964	-0.840081	0.403721	-2.87238	0.00184041	-1.13849	0.226281	-4.71224	0.014204	-3.19855	0.144756	-4.38436	0.000250759	-2.57206	0.219396	-2.78095	0.00730082	-5.46708	0.0110367	FALSE	TRUE	TRUE	FALSE	FALSE	FALSE	FALSE	FALSE
YDR437W	4	0.780884	0.000116926	-0.126405	0.45765	-0.907289	0.00337275	0.725898	0.0394041	0.839118	0.00046166	-0.13139	0.801898	-0.0968046	0.664184	0.413006	0.19214	0.0368059	0.932734	0.528619	0.0129363	0.23102	0.409324	0.689499	0.0436494	0.500164	0.16546	0.191458	0.349788	0.246242	0.551713	0.228137	0.249796	0.346076	0.404692	FALSE	FALSE	FALSE	FALSE	FALSE	FALSE	FALSE	FALSE
YDR439W	4	-1.45244	0.0852067	-2.69358	0.00418115	-1.24114	0.381434	-1.0214	0.588204	-1.80508	0.0970014	-2.61193	0.214342	-2.73141	0.0143568	-0.530493	0.602042	-0.463443	0.632922	-1.14982	0.0734373	-1.21111	0.150702	-0.687048	0.708805	-0.315076	0.909146	0.554924	0.556099	-3.16612	0.117963	-2.69933	0.0176936	-2.67424	0.222559	FALSE	FALSE	FALSE	FALSE	FALSE	FALSE	FALSE	FALSE
YDR440W	4	-0.482485	0.219279	0.507092	0.185523	0.989577	0.120782	-0.414547	0.447885	-0.518861	0.282384	0.440015	0.479245	0.583186	0.207154	-0.0469122	0.936791	0.406629	0.263883	0.00611505	0.986164	0.0197948	0.965884	-0.0582077	0.928964	-0.368038	0.50887	0.148119	0.774183	-0.108242	0.877497	-0.685129	0.128528	0.365673	0.556975	FALSE	FALSE	FALSE	FALSE	FALSE	FALSE	FALSE	FALSE
YDR446W	4	0.372096	0.0275868	0.135692	0.428843	-0.236404	0.392699	0.320379	0.377562	0.427479	0.0318246	0.168887	0.741381	0.137071	0.517355	0.188455	0.571627	0.0834982	0.826523	0.411524	0.0425932	0.0544727	0.867996	0.469123	0.173601	-0.117087	0.805282	0.324199	0.0996158	0.0525238	0.920586	0.314453	0.101691	0.0625858	0.903028	FALSE	FALSE	FALSE	FALSE	FALSE	FALSE	FALSE	FALSE
YDR447C	4	-0.28043	0.107212	-0.333621	0.0689333	-0.0531912	0.879423	-0.215663	0.668149	-0.310844	0.201872	-0.151249	0.830093	-0.442739	0.083268	-0.0052116	0.994856	-0.0872058	0.852292	0.415514	0.0922403	0.0103476	0.981266	0.366364	0.448855	0.197377	0.738757	-0.166352	0.51617	-0.0162606	0.984187	0.41426	0.0894922	0.253273	0.680549	FALSE	FALSE	FALSE	FALSE	FALSE	FALSE	FALSE	FALSE
YDR448W	4	1.40764	0.0194873	0.366844	0.560826	-1.0408	0.285294			1.27842	0.162632			0.035805	0.973731													-0.995383	0.347512			0.0643756	0.955873			FALSE	FALSE	FALSE	FALSE	FALSE	FALSE	FALSE	FALSE
YDR449C	4	0.773035	0.0399795	0.273901	0.470958	-0.499134	0.421108	0.739785	0.124262	0.813432	0.0634004	0.325855	0.600992	0.260704	0.572243	0.546582	0.156964	0.268465	0.463516	0.641849	0.0115584	0.309804	0.342679	0.807658	0.0669414	0.139918	0.821624	0.829435	0.0514523	0.79615	0.0813819	0.988357	0.0202318	0.511326	0.322955	FALSE	FALSE	FALSE	FALSE	FALSE	FALSE	FALSE	FALSE
YDR450W	4	0.0673898	0.793951	-0.236759	0.3461	-0.304148	0.466186	0.205679	0.744455	-0.0187205	0.955443	-0.198213	0.810193	-0.238711	0.43807	0.261136	0.662516	0.0723738	0.920299	0.392752	0.2688	0.149495	0.792412	0.776248	0.14657	0.440025	0.473387	0.796531	0.00909524	0.483642	0.432211	-0.258458	0.377725	0.043768	0.959568	FALSE	FALSE	FALSE	FALSE	FALSE	FALSE	FALSE	FALSE
YDR451C	4	-0.993019	0.190391	0.495082	0.463452	1.4881	0.200386	-0.77986	0.439915	-1.14107	0.195299	0.42451	0.731298	0.573093	0.45537	-0.168136	0.808074	0.207505	0.7359	0.675387	0.058181	0.28081	0.580541	0.703995	0.423959	0.0160942	0.991948	-0.311598	0.693501	-0.00156774	0.998661	0.604008	0.400268	0.192077	0.878704	FALSE	FALSE	FALSE	FALSE	FALSE	FALSE	FALSE	FALSE
YDR453C	4									-0.12541	0.844884			0.733551	0.232381													-0.990009	0.105659			-1.01418	0.128977			FALSE	FALSE	FALSE	FALSE	FALSE	FALSE	FALSE	FALSE
YDR454C	4	0.684629	7.89332e-05	0.119062	0.399605	-0.565567	0.0180709	0.755335	0.0582085	0.649853	0.00106877	-0.00879665	0.989818	0.238559	0.180257	0.379582	0.29001	0.0698336	0.873832	0.484784	0.0372725	0.108613	0.765251	0.47622	0.227367	0.331825	0.45606	0.33171	0.0583443	0.516328	0.214169	0.0824541	0.649835	0.285048	0.573844	FALSE	FALSE	FALSE	FALSE	FALSE	FALSE	FALSE	FALSE
YDR456W	4	0.502486	0.0283436	-0.378428	0.108272	-0.880914	0.0244511	0.449412	0.305145	0.5594	0.0258256	-0.299525	0.613876	-0.409467	0.112919	0.268327	0.570187	-0.0109502	0.981738	0.381734	0.188615	0.182445	0.662102	0.703049	0.0983868	0.801299	0.0670333	0.569116	0.024443	0.547706	0.219685	0.669908	0.00908245	0.528026	0.272886	FALSE	FALSE	FALSE	FALSE	FALSE	FALSE	FALSE	FALSE
YDR459C	4	0.96415	0.00406378	0.422243	0.167159	-0.541907	0.276187	0.881041	0.0597553	1.04029	0.0039653	0.306176	0.612551	0.532838	0.106755	0.444138	0.330129	0.20575	0.655439	0.459209	0.104621	-0.00875071	0.985207	0.377749	0.419744	0.319859	0.52639	0.170209	0.61925	0.141695	0.809945	0.408164	0.197307	0.523095	0.302103	FALSE	FALSE	FALSE	FALSE	FALSE	FALSE	FALSE	FALSE
YDR460W	4	0.298129	0.0168514	0.396219	0.00354326	0.0980907	0.646716	0.352656	0.353346	0.275379	0.640548	0.36106	0.430859	0.448476	0.463384	0.116303	0.819554	0.16922	0.700141	0.685598	0.0111141	0.0917503	0.830345	0.653668	0.0716087	0.0887857	0.866233	0.604551	0.304268	0.407751	0.301645	1.93919	0.00713459	0.142133	0.788803	FALSE	FALSE	FALSE	FALSE	FALSE	TRUE	FALSE	FALSE
YDR461W	4	0.854013	9.11119e-05	0.235033	0.182054	-0.61898	0.0347722	0.678804	0.0421786	1.00209	0.00040123	0.252675	0.563264	0.248227	0.309106	0.455829	0.151101	0.321679	0.254041	0.596662	0.00548537	0.457693	0.0794403	0.79517	0.014304	0.819354	0.0163274	0.60668	0.0130708	0.582016	0.0813317	0.67462	0.00645053	0.688647	0.0491041	FALSE	FALSE	FALSE	FALSE	FALSE	FALSE	FALSE	FALSE
YDR462W	4	0.0184816	0.905507	-0.773565	7.96054e-05	-0.792047	0.00459235	-0.17113	0.81095	0.174404	0.440483	-0.840997	0.236843	-0.698597	0.00526565	-0.0826231	0.928122	-0.457379	0.466773	-0.477064	0.308135	0.0952636	0.893835	-0.661033	0.339801	-0.762979	0.239253	-0.588093	0.0124316	-0.211246	0.789113	-0.184201	0.421982	-0.406931	0.604216	TRUE	FALSE	FALSE	FALSE	FALSE	FALSE	FALSE	FALSE
YDR463W	4	-0.266057	0.234958	-0.0820058	0.746123	0.184051	0.652483	-0.19648	0.813476	-0.300087	0.559723	-0.174283	0.87855	0.00973047	0.985726	-0.121604	0.859842	0.0911036	0.890805	-0.0475621	0.910374	-0.236872	0.639794	0.1964	0.815547	-0.19917	0.839174	-1.02515	0.0694332	-0.0298153	0.981509	0.564317	0.253788	-1.26042	0.120991	FALSE	FALSE	FALSE	FALSE	FALSE	FALSE	FALSE	FALSE
YDR465C	4	-0.508394	0.0347095	-0.340268	0.162425	0.168126	0.699417	-0.417084	0.575281	-0.558728	0.0684893	-0.277755	0.783432	-0.359802	0.256209	-0.335428	0.548639	0.0817767	0.902673	-0.344028	0.318811	-0.266523	0.58196	-0.374188	0.627803	-0.0830474	0.937637	-0.0344128	0.924033	-0.465101	0.589353	-0.488428	0.107775	-0.0571954	0.959257	FALSE	FALSE	FALSE	FALSE	FALSE	FALSE	FALSE	FALSE
YDR466W	4	-0.257563	0.228882	0.138833	0.545705	0.396396	0.26752	-0.365433	0.725775	-0.160373	0.702934	0.166803	0.9144	0.141537	0.750936	-0.111565	0.890978	0.11817	0.873536	-0.101255	0.828748	0.268184	0.631289	-0.610706	0.557357	-0.345753	0.780016	-1.51814	0.00149696	-0.890731	0.39415	-0.987241	0.0189249	-1.19242	0.340567	FALSE	FALSE	FALSE	FALSE	FALSE	FALSE	FALSE	FALSE
YDR468C	4	0.438732	0.0279313	0.428041	0.0346128	-0.0106913	0.982559	0.449065	0.266143	0.448613	0.0786099	0.399562	0.406112	0.475526	0.0662916	0.226097	0.539329	0.203263	0.560601	0.565562	0.0155924	0.530015	0.0650481	0.606975	0.113993	0.178065	0.71973	0.359656	0.153299	0.42753	0.308196	-0.286655	0.254004	0.255525	0.627188	FALSE	FALSE	FALSE	FALSE	FALSE	FALSE	FALSE	FALSE
YDR469W	4	-0.568052	0.00683924	-1.12346	3.13937e-05	-0.555411	0.0880694	-0.847079	0.0223533	-0.350857	0.0918889	-1.16571	0.00279772	-1.06716	9.3479e-05	-0.156964	0.662987	-0.380202	0.2074	-0.490443	0.024904	-0.458583	0.094098	-0.531283	0.128232	-0.915721	0.0134877	-0.707892	0.00202036	-1.2919	0.000618974	-1.34921	5.63801e-06	-0.861076	0.0209207	FALSE	FALSE	FALSE	FALSE	FALSE	FALSE	FALSE	FALSE
YDR470C	4	-1.20955	0.172308	1.109	0.13295	2.31855	0.0853486	-1.72187	0.403915	-0.909363	0.417286	1.1281	0.594477	1.11574	0.228512	-0.420785	0.693434	0.796662	0.353951	-0.960127	0.147446	-0.49098	0.588638	-1.56473	0.405524	-0.143279	0.950161	-2.44408	0.0240962	0.302873	0.893132	-1.95376	0.0506553	-0.515939	0.84184	FALSE	TRUE	FALSE	FALSE	FALSE	FALSE	FALSE	FALSE
YDR471W	4	0.429862	0.303325	0.373356	0.387697	-0.0565057	0.951732			0.220876	0.58367			0.146585	0.730722													0.384567	0.335308			0.392221	0.323295			FALSE	FALSE	FALSE	FALSE	FALSE	FALSE	FALSE	FALSE
YDR472W	4	-0.670302	0.032569	-0.930105	0.0062983	-0.259803	0.633047	-0.459873	0.477634	-0.816388	0.0506094	-0.385375	0.652017	-1.31459	0.00435152	-0.43429	0.473043	-0.0566243	0.940659	-0.45906	0.226732	0.784187	0.112671	-0.396965	0.556312	-0.281873	0.720157	-2.13391	6.11321e-05	-0.705716	0.278566	-2.11598	8.33579e-05	0.298356	0.727836	FALSE	FALSE	FALSE	FALSE	FALSE	FALSE	FALSE	FALSE
YDR473C	4	1.10765	0.00303974	0.419967	0.214314	-0.687682	0.208028	1.13713	0.0346052	1.10298	0.00630837	0.502415	0.424736	0.384356	0.3146	0.543648	0.295103	0.294628	0.551345	0.27074	0.418693	0.1712	0.738375	0.310996	0.58136	1.36271	0.0106113	0.933281	0.0136589	0.816481	0.118798	1.21643	0.0022816	1.65497	0.00257205	FALSE	FALSE	FALSE	FALSE	FALSE	TRUE	TRUE	FALSE
YDR475C	4	-0.771809	0.177787	-3.06973	0.000248514	-2.29792	0.0347722	-0.190954	0.921736	-1.18858	0.138638	-2.41182	0.204579	-3.53377	0.00172994	0.230726	0.875043	-1.28224	0.214476	-2.39098	0.0165966	-0.530684	0.677485	-2.99694	0.0695603	-1.86501	0.289011	-1.66665	0.0474138	-3.0386	0.0759659	0.143287	0.882474	-0.984875	0.686253	TRUE	FALSE	FALSE	FALSE	FALSE	FALSE	FALSE	FALSE
YDR476C	4	0.118664	0.674549	0.930953	0.00247013	0.812289	0.0723074	0.108004	0.852685	0.140896	0.653989	0.796105	0.128088	1.05606	0.00213678	0.177411	0.715635	0.484904	0.214255	-0.395006	0.165612	-0.154471	0.715775	-0.410231	0.404285	0.256788	0.642192	0.604802	0.0444658	-0.094659	0.887219	-0.533101	0.0749053	0.129644	0.85047	FALSE	FALSE	FALSE	FALSE	FALSE	FALSE	FALSE	FALSE
YDR478W	4	0.582472	0.00763549	0.3549	0.0994718	-0.227572	0.521054	0.476253	0.246351	0.678817	0.0255837	0.308932	0.563298	0.415639	0.180953	0.273639	0.517426	0.152704	0.739875	0.542776	0.0423448	-0.241211	0.529503	0.439367	0.287455	0.153701	0.772168	0.320426	0.288363	0.550145	0.185943	0.742925	0.0162592	-0.352698	0.480026	FALSE	FALSE	FALSE	FALSE	FALSE	FALSE	FALSE	FALSE
YDR479C	4	-1.72937	0.019944	-0.561624	0.401919	1.16774	0.301127	-2.24993	0.253228	-1.41398	0.151331	0.357477	0.891038	-1.21889	0.193346	-0.766427	0.499454	-0.0532484	0.968982	-0.250628	0.760712	0.264835	0.812496	-0.810568	0.706795	-2.49063	0.197789	1.86842	0.0496329	0.055757	0.984429	-0.921428	0.386201	-0.737112	0.796677	FALSE	FALSE	FALSE	TRUE	FALSE	FALSE	FALSE	FALSE
YDR480W	4	0.06258	0.941736	-1.36885	0.0813703	-1.43143	0.250023	-0.243607	0.915436	0.285536	0.803295	-0.634254	0.821922	-1.90664	0.077242	0.270263	0.878245	0.203849	0.902673	1.76067	0.0585866	0.0928689	0.954467	1.9018	0.318355	-1.87518	0.385719	-0.348303	0.772512	-1.89523	0.433503	-1.72395	0.133556	0.303306	0.918527	FALSE	FALSE	FALSE	FALSE	FALSE	FALSE	FALSE	FALSE
YDR481C	4	-0.889706	0.000670209	0.0244818	0.924036	0.914188	0.0196115	-0.573241	0.394657	-1.10093	0.00197942	-0.022924	0.981413	0.0869176	0.808053	-0.238005	0.662987	0.0721047	0.911652	0.011922	0.977933	0.229404	0.614959	-0.102946	0.903543	-1.30098	0.0743134	-0.0894542	0.809531	-0.0853258	0.927221	-0.191214	0.556364	0.691706	0.348196	FALSE	FALSE	FALSE	FALSE	FALSE	FALSE	FALSE	FALSE
YDR482C	4	0.223493	0.163072	-0.634834	0.000996862	-0.858327	0.00486014	0.130544	0.785315	0.310273	0.212762	-0.747166	0.110282	-0.524963	0.0453049	0.0426935	0.924472	-0.275301	0.33695	-0.375562	0.0705539	-0.199966	0.479076	-0.362812	0.402819	0.0705185	0.910374	-0.366368	0.149996	0.0936604	0.876038	-0.110767	0.671504	-0.268975	0.622774	TRUE	FALSE	FALSE	FALSE	FALSE	FALSE	FALSE	FALSE
YDR484W	4	-0.0297291	0.833862	-0.221502	0.111194	-0.191773	0.397279	-0.0276024	0.954714	-0.0140341	0.94688	-0.113033	0.840021	-0.275319	0.152194	-0.0139289	0.980212	-0.0656604	0.852903	-0.569747	0.00504345	-0.322647	0.189428	-0.951498	0.00782376	-0.785704	0.0366859	-1.15846	7.34726e-06	-0.288686	0.483909	-0.614632	0.00271746	-0.195312	0.692906	FALSE	FALSE	FALSE	FALSE	FALSE	FALSE	FALSE	FALSE
YDR486C	4	0.438167	0.0113863	0.192989	0.253682	-0.245177	0.372977	0.371106	0.337748	0.504435	0.00849161	0.148873	0.786956	0.251497	0.174943	0.19115	0.624783	0.140784	0.725645	-0.0774527	0.775468	-0.329438	0.289492	-0.211414	0.616313	-0.239239	0.587861	-0.0489142	0.81366	0.210119	0.641555	-0.434844	0.019058	-0.61233	0.127256	FALSE	FALSE	FALSE	FALSE	FALSE	FALSE	FALSE	FALSE
YDR487C	4	0.992014	0.00669665	-0.191668	0.596879	-1.18368	0.0406467	0.736235	0.371639	1.1788	0.00621496	-0.37828	0.731298	-0.020067	0.965955	-0.160653	0.866901	-0.0399106	0.966488	0.0489167	0.935525	0.240024	0.748495	0.784838	0.336574	0.136787	0.907628	-0.204941	0.642416	0.315446	0.747469	0.159086	0.707742	0.699948	0.441948	FALSE	FALSE	FALSE	FALSE	FALSE	FALSE	FALSE	FALSE
YDR488C	4	-0.560943	0.00366653	-1.06405	2.09868e-05	-0.503108	0.0873854	-0.642885	0.0667813	-0.482963	0.0266043	-0.925835	0.0161741	-1.13893	6.66542e-05	-0.0929901	0.806585	-0.416661	0.122741	-0.174886	0.381856	0.0151703	0.964323	-0.491661	0.149174	-1.10614	0.00297014	-2.00275	1.1074e-07	-0.821802	0.0205447	-1.6881	1.01936e-06	-0.448941	0.245545	FALSE	TRUE	FALSE	FALSE	FALSE	FALSE	FALSE	FALSE
YDR489W	4	0.352008	0.220336	0.320576	0.304999	-0.0314316	0.963152	0.23265	0.587887	0.45728	0.176225	0.294793	0.593391	0.364842	0.325359	0.220218	0.564719	0.293521	0.374569	0.408252	0.0762693	0.0614657	0.872609	0.15424	0.738672	-0.089982	0.874087	-0.136854	0.718392	0.410307	0.336676	0.410833	0.221218	0.0501634	0.935989	FALSE	FALSE	FALSE	FALSE	FALSE	FALSE	FALSE	FALSE
YDR490C	4	-2.71049	1.14915e-07	-2.19992	1.09388e-06	0.510575	0.245602	-2.70072	0.0053612	-2.70002	4.64014e-06	-1.62752	0.114924	-2.59988	6.05243e-06	-0.756274	0.151101	-0.501131	0.284376	-1.73032	6.01529e-05	-0.925045	0.0346818	-3.40098	0.000968033	-1.4369	0.13127	-3.12591	4.6983e-07	-2.69171	0.0057292	-3.24708	9.37071e-07	-2.22148	0.0305963	FALSE	FALSE	FALSE	FALSE	FALSE	FALSE	FALSE	FALSE
YDR493W	4	0.38913	0.077354	-0.142723	0.541253	-0.531853	0.143134	0.501498	0.336909	0.32268	0.362969	-0.184536	0.810896	-0.0868827	0.82689	0.14514	0.794631	-0.0530393	0.932734	-0.367872	0.213266	0.0454766	0.925648	-0.637982	0.210608	-1.0009	0.0578494	-0.527142	0.14372	-1.44756	0.00666548	-0.884179	0.0181665	-0.662356	0.243451	FALSE	FALSE	FALSE	FALSE	FALSE	FALSE	FALSE	FALSE
YDR494W	4	0.607113	1.66133e-05	0.348067	0.00282049	-0.259046	0.125216	0.646838	0.0303154	0.595261	0.00169397	0.416606	0.227876	0.323516	0.0635675	0.352148	0.259701	0.236111	0.429972	0.453028	0.0284864	0.105484	0.730491	0.553336	0.0552126	0.164259	0.645982	0.481763	0.00706084	0.282418	0.382989	0.356283	0.0343937	0.663824	0.0321282	FALSE	FALSE	FALSE	FALSE	FALSE	FALSE	FALSE	FALSE
YDR495C	4	-0.353686	0.744964	-0.215742	0.853293	0.137944	0.953606	-0.269363	0.90438	-0.41966	0.796741	-0.144704	0.958585	-0.265725	0.876609	-0.865722	0.575326	-0.0622297	0.972672	-3.00542	0.0142091	0.355967	0.816829	-3.67694	0.0481633	-3.02185	0.103196	-0.215801	0.906044	-2.35988	0.200535	-0.356131	0.822777	0.768006	0.7558	FALSE	TRUE	FALSE	FALSE	FALSE	FALSE	FALSE	FALSE
YDR496C	4	0.115599	0.468986	-0.129773	0.440135	-0.245372	0.360369	0.0530037	0.900303	0.179671	0.388879	-0.160064	0.748851	-0.0813811	0.725481	-0.0242894	0.963019	-0.0567467	0.893365	-0.351474	0.110817	-0.0861349	0.806525	-0.378001	0.273206	-0.0193262	0.968652	0.0471361	0.844096	-0.0546473	0.912975	-0.247421	0.229872	0.193847	0.665394	FALSE	FALSE	FALSE	FALSE	FALSE	FALSE	FALSE	FALSE
YDR498C	4	0.385564	0.0290884	0.426565	0.0200339	0.0410004	0.905621	0.381165	0.309293	0.406582	0.090956	0.369906	0.408392	0.495039	0.0470807	0.171848	0.677984	0.339556	0.316341	0.529101	0.031834	0.506596	0.111423	0.825379	0.0205527	0.865511	0.0213484	0.764844	0.00334225	1.1421	0.00256212	0.352802	0.135979	0.616691	0.115981	FALSE	FALSE	FALSE	FALSE	FALSE	FALSE	FALSE	FALSE
YDR499W	4	0.0864226	0.635308	0.0975852	0.61291	0.0111626	0.979246	0.0665402	0.933697	0.119145	0.735446	0.242907	0.795909	0.0160745	0.96668	-0.0293371	0.958201	0.0749898	0.861792	0.215316	0.357335	0.51391	0.0782289	0.250712	0.734463	0.352621	0.644389	0.432424	0.196607	0.867504	0.187011	1.74702	6.42957e-05	1.72523	0.0265183	FALSE	FALSE	FALSE	FALSE	FALSE	TRUE	TRUE	FALSE
YDR500C	4	0.703192	0.000475576	0.0435862	0.818192	-0.659605	0.0254869	0.506937	0.339507	0.864114	0.000285131	0.0409724	0.959509	0.0710632	0.74513	0.250909	0.597137	0.16577	0.737754	-0.586441	0.0494838	2.13407	2.607e-07	-0.637678	0.226818	-0.0712896	0.928507	-0.120846	0.556099	-0.10617	0.886327	-0.56659	0.00702253	0.350439	0.618035	FALSE	FALSE	FALSE	FALSE	FALSE	TRUE	FALSE	FALSE
YDR501W	4	-0.0198557	0.94781	-0.456422	0.114905	-0.436566	0.348766	-0.4676	0.330519	0.326278	0.375548	-0.409246	0.495476	-0.466277	0.229178	-0.323103	0.549002	-0.155288	0.794224	-0.275189	0.408808	0.0478982	0.927835	-0.104784	0.857043	-0.0958676	0.889652	-1.15244	0.00432841	-0.403693	0.441062	-0.761148	0.0450759	-0.384055	0.514458	FALSE	FALSE	FALSE	FALSE	FALSE	FALSE	FALSE	FALSE
YDR502C	4	0.439125	0.0916215	0.807078	0.00575129	0.367953	0.402526	0.420524	0.403915	0.469431	0.128617	0.823447	0.144767	0.820288	0.0146996	0.416107	0.357381	0.515637	0.19097	0.676001	0.018917	-0.268153	0.511792	0.611537	0.205837	-0.547064	0.302514	0.732018	0.0217119	0.40855	0.450497	0.200439	0.527404	-0.293999	0.654371	FALSE	FALSE	FALSE	FALSE	FALSE	FALSE	FALSE	FALSE
YDR503C	4	0.355407	0.0313205	0.988359	1.68064e-05	0.632951	0.023998	0.381245	0.409113	0.353592	0.113961	0.902543	0.0705081	1.07613	0.000161214	0.117879	0.808074	0.613218	0.0652801	0.214754	0.403057	0.260095	0.439148	0.338826	0.4796	-0.213353	0.705275	0.706423	0.00367366	0.133652	0.83242	0.328538	0.14017	0.331472	0.564802	FALSE	FALSE	FALSE	FALSE	FALSE	FALSE	FALSE	FALSE
YDR504C	4	-0.166214	0.314509	-0.560498	0.00298637	-0.394283	0.148489	-0.216375	0.609385	-0.111843	0.634315	-0.481973	0.299886	-0.592073	0.0149702	-0.046977	0.923858	-0.138212	0.715121	-0.436984	0.0552132	-0.103687	0.76656	-0.730221	0.0567104	-0.515447	0.20798	-0.869646	0.000812395	-0.729489	0.06468	-1.71178	1.71956e-06	-0.266538	0.598822	FALSE	FALSE	FALSE	FALSE	FALSE	FALSE	FALSE	FALSE
YDR506C	4	-2.74037	9.2522e-05	-1.00766	0.0607187	1.73271	0.0518259	-2.67337	0.0962692	-2.78406	0.000966435	-0.435189	0.845182	-1.45133	0.0463363	-1.27407	0.259701	-0.338082	0.785827	-1.5015	0.0473619	-0.16997	0.887785	-2.66391	0.0853459	-2.80228	0.109677	-2.34912	0.00246353	-3.02886	0.0618667	-1.26143	0.0727736	-1.07447	0.605173	FALSE	FALSE	FALSE	FALSE	FALSE	FALSE	FALSE	FALSE
YDR508C	4	-0.269403	0.458357	-0.234636	0.536787	0.0347673	0.965752	0.0758395	0.970117	-0.483463	0.618221	-0.359091	0.882138	-0.1067	0.922376	-0.10676	0.944593	-0.151659	0.910416	-0.541304	0.499889	0.707734	0.432359	-1.18816	0.575988	-3.03507	0.146416	0.0563559	0.95824	-2.76678	0.177989	4.05893	0.00385284	0.602363	0.775512	FALSE	FALSE	FALSE	FALSE	FALSE	TRUE	FALSE	FALSE
YDR510W	4	0.783852	7.12525e-05	-0.0408857	0.811447	-0.824738	0.0045867	0.714149	0.06101	0.852561	0.000173563	0.0369682	0.950701	-0.071784	0.723406	0.376753	0.251585	0.101336	0.797386	0.984763	9.74767e-05	0.688423	0.00996119	1.1365	0.00244744	0.61636	0.1129	0.539727	0.00549514	0.216287	0.634041	0.674624	0.00101477	-0.0703706	0.898539	FALSE	FALSE	FALSE	FALSE	FALSE	FALSE	FALSE	FALSE
YDR511W	4	0.0513928	0.8843	-0.926877	0.00898085	-0.97827	0.076168	-0.162641	0.764279	0.223866	0.582216	-0.980547	0.0510657	-0.86145	0.0308356	0.0702456	0.893248	-0.385179	0.258455	-0.203	0.425089	-0.241749	0.476522	-0.090475	0.871947	-0.277735	0.597468	0.0125862	0.977091	0.0596486	0.927162	-0.0133953	0.97689	-0.370759	0.500458	FALSE	FALSE	FALSE	FALSE	FALSE	FALSE	FALSE	FALSE
YDR512C	4	1.05661	0.000908311	0.435907	0.136529	-0.620704	0.175172	1.15584	0.0187785	1.00065	0.00277039	0.287748	0.685013	0.569105	0.077242	0.56483	0.284331	0.198554	0.7359	0.479006	0.158038	0.51402	0.242481	0.513203	0.299256	0.828666	0.092899	0.476003	0.11699	0.739549	0.128425	0.187901	0.546865	0.380342	0.523241	FALSE	FALSE	FALSE	FALSE	FALSE	FALSE	FALSE	FALSE
YDR513W	4	0.606442	0.000165821	-0.154829	0.249651	-0.761271	0.00256138	0.518176	0.154338	0.688344	0.00258742	-0.263375	0.585966	-0.0495372	0.830757	0.253852	0.488496	-0.224222	0.510321	0.516852	0.0257581	0.129128	0.705115	0.389471	0.292566	0.182637	0.683207	0.162707	0.453812	-0.112715	0.815233	0.299567	0.142009	-0.122453	0.815444	FALSE	FALSE	FALSE	FALSE	FALSE	FALSE	FALSE	FALSE
YDR514C	4	-0.00682887	0.975125	-0.262089	0.229987	-0.25526	0.47682	0.00188265	0.996769	0.00442242	0.98728	-0.217567	0.70133	-0.268573	0.299109	0.0401226	0.942936	-0.014915	0.973812	0.250524	0.317011	-0.277665	0.413316	0.232746	0.585453	-0.190529	0.694065	-0.224938	0.375803	0.208365	0.655948	-0.626954	0.0145445	0.397747	0.373346	FALSE	FALSE	FALSE	FALSE	FALSE	FALSE	FALSE	FALSE
YDR515W	4	-1.57052	0.00152782	-1.181	0.00865754	0.389524	0.598122	-1.46089	0.0227117	-1.63689	0.00185459	-0.831545	0.23348	-1.41139	0.00392833	-0.429791	0.302293	-0.245357	0.543664	-0.51088	0.0621585	0.0164378	0.973861	-0.847369	0.14657	-0.185475	0.81307	-1.71291	0.000652066	-0.146305	0.860949	-1.62216	0.00111876	-0.672547	0.343905	FALSE	FALSE	FALSE	FALSE	FALSE	FALSE	FALSE	FALSE
YDR516C	4	0.828382	2.99327e-05	0.299463	0.052233	-0.528919	0.0361701	0.785596	0.0349507	0.87697	9.29355e-05	0.386958	0.383813	0.261268	0.144514	0.439438	0.167748	0.308084	0.284376	0.39786	0.0557508	0.345685	0.200768	0.548976	0.123715	0.870074	0.0213484	0.443856	0.0144826	-0.168691	0.715755	0.902116	4.5765e-05	0.631572	0.106268	FALSE	FALSE	FALSE	FALSE	FALSE	FALSE	FALSE	FALSE
YDR517W	4	0.187423	0.332571	-0.188665	0.342779	-0.376089	0.237615	0.141187	0.748103	0.240002	0.319765	-0.224712	0.679665	-0.136001	0.59814	0.164494	0.635756	0.0651818	0.869049	0.320866	0.12211	0.894448	0.000559642	0.387879	0.320999	-0.0633828	0.910806	-0.0297055	0.915652	-0.233441	0.609782	-0.0126538	0.964417	0.26421	0.591929	FALSE	FALSE	FALSE	FALSE	FALSE	TRUE	FALSE	FALSE
YDR518W	4	-2.18025	2.31788e-06	-2.77411	3.34093e-07	-0.593856	0.223409	-2.63847	0.000203412	-1.83414	0.000109431	-2.44241	0.000834998	-2.9966	1.91886e-06	-0.894588	0.0895174	-0.891486	0.0207574	-1.9077	1.56669e-06	-0.674524	0.0478484	-2.79201	9.30522e-05	-4.27559	1.59704e-06	-3.76426	9.13552e-08	-2.83994	0.00013883	-3.10997	9.98673e-07	-2.10852	0.00245263	FALSE	TRUE	TRUE	FALSE	FALSE	FALSE	FALSE	FALSE
YDR519W	4	0.160799	0.445489	0.0632337	0.791276	-0.0975649	0.812015	0.112009	0.78088	0.214499	0.399128	-0.0119901	0.981842	0.144605	0.60578	0.125769	0.716338	0.135245	0.690783	-0.0746427	0.742087	-0.368412	0.151347	-0.147566	0.714182	-0.522335	0.144034	0.113807	0.680396	-0.128974	0.77644	0.128586	0.622551	-0.0302152	0.955939	FALSE	FALSE	FALSE	FALSE	FALSE	FALSE	FALSE	FALSE
YDR520C	4	-0.646086	0.160105	-0.0456546	0.925988	0.600432	0.426648	-0.670788	0.614739	-0.612955	0.205052	0.183732	0.919314	-0.189019	0.707797	-0.0365158	0.978301	0.0627941	0.946127	-1.20095	0.0161345	0.342919	0.59148	-1.28987	0.27595	0.00769414	0.996803	0.5116	0.269893	-1.24391	0.408976	-0.0405491	0.937815	0.131911	0.942468	FALSE	FALSE	FALSE	FALSE	FALSE	FALSE	FALSE	FALSE
YDR522C	4	-0.463202	0.00649614	0.0355895	0.841717	0.498792	0.0622827	-0.448049	0.301112	-0.456692	0.0326005	0.107639	0.875576	0.00842579	0.972513	-0.196736	0.664933	0.08562	0.867732	-0.694429	0.0159644	-0.536441	0.12991	-1.00543	0.020062	-0.274479	0.579601	0.673212	0.00321075	-0.0557979	0.928777	-0.0199761	0.933056	-0.286673	0.605992	FALSE	FALSE	FALSE	FALSE	FALSE	FALSE	FALSE	FALSE
YDR523C	4	-0.0909578	0.66607	0.414491	0.0559591	0.505449	0.136074	0.0532647	0.898916	-0.181068	0.521095	0.507352	0.186162	0.369779	0.201026	-0.0577936	0.878245	0.239213	0.357839	0.237318	0.200948	0.639886	0.00493571	0.175147	0.637315	-0.118231	0.790062	0.424184	0.126545	0.187782	0.63801	0.0322871	0.916714	0.0724187	0.884758	FALSE	FALSE	FALSE	FALSE	FALSE	FALSE	FALSE	FALSE
YDR524C	4	-1.18232	0.000414957	-1.45493	7.172e-05	-0.272601	0.570359	-1.03028	0.0387546	-1.27502	0.0470597	-1.48496	0.00469956	-1.40669	0.0310566	-0.356501	0.379275	-0.405275	0.240569	-0.322313	0.205425	-0.268904	0.435676	0.226388	0.676395	-0.425985	0.426206	0.0829726	0.906044	-2.77901	2.11032e-06	-0.991192	0.160762	-3.31921	1.35078e-07	FALSE	FALSE	FALSE	FALSE	FALSE	FALSE	FALSE	FALSE
YDR525W-A	4	-1.97086	4.93673e-07	-2.56845	6.48745e-08	-0.597597	0.118967	-2.14237	0.00269796	-1.82858	7.95062e-05	-2.85903	0.000340812	-2.33988	1.04237e-05	-0.649876	0.226709	-1.03763	0.0343951	0.0696368	0.870466	-0.245129	0.626675	-0.673601	0.344614	-1.36788	0.0543073	-3.59501	1.0112e-07	-1.25955	0.0645748	-2.89698	1.3925e-06	-2.19227	0.0030466	FALSE	TRUE	FALSE	FALSE	FALSE	FALSE	FALSE	FALSE
YDR527W	4	1.00405	0.00125846	0.690954	0.0154694	-0.313096	0.495456	0.762869	0.0933896	1.19513	0.0022985	0.523635	0.310507	0.84123	0.0208818	0.315057	0.566644	0.418796	0.354937	0.419125	0.201739	0.101044	0.851134	0.82631	0.0524917	0.567629	0.213377	0.362359	0.304818	0.897735	0.0412838	0.76378	0.0311624	0.741434	0.11091	FALSE	FALSE	FALSE	FALSE	FALSE	FALSE	FALSE	FALSE
YDR528W	4	-2.60782	5.25079e-05	-2.31943	0.000130073	0.288394	0.74287	-2.59613	0.0329635	-2.59768	0.000840532	-2.01596	0.124945	-2.51639	0.000811696	-0.79552	0.293668	-0.605169	0.376239	-1.78776	0.00165676	-0.397147	0.577713	-1.91954	0.0848305	-1.19476	0.327436	-2.8044	0.000265821	-1.07214	0.402571	-1.90851	0.00493791	-1.00661	0.463968	FALSE	FALSE	FALSE	FALSE	FALSE	FALSE	FALSE	FALSE
YDR529C	4	0.0807718	0.729713	-0.574326	0.0167253	-0.655097	0.0795699	-0.0277694	0.967893	0.180617	0.546568	-0.554882	0.322105	-0.562293	0.0609538	0.0841267	0.869993	-0.256947	0.479723	-0.594324	0.0226591	0.109722	0.780884	-0.531227	0.26539	0.298862	0.594795	-0.826582	0.00712488	-0.0424874	0.957249	-0.86842	0.00548406	-0.0693317	0.920025	FALSE	FALSE	FALSE	FALSE	FALSE	FALSE	FALSE	FALSE
YDR530C	4	0.146669	0.549389	0.314398	0.202886	0.167729	0.705786	0.349147	0.493618	0.013289	0.969899	0.329663	0.610693	0.329822	0.300546	0.152202	0.735045	0.29443	0.432342	0.0216228	0.948243	-0.155834	0.687265	0.0498842	0.938073	0.880288	0.0767989	0.514169	0.0924979	0.719363	0.138899	0.465117	0.123746	0.243236	0.712955	FALSE	FALSE	FALSE	FALSE	FALSE	FALSE	FALSE	FALSE
[truncated: 3,451 more rows]
