# Supplementary material for: The response to single-gene duplication implicates translation as a key vulnerability in aneuploid yeast
Source: PLoS Genet. 2024 Oct 25;20(10):e1011454. doi: 10.1371/journal.pgen.1011454 (PMC11540229; doi:10.1371/journal.pgen.1011454)
Supplement: S2 Data — (XLSX) [file pgen.1011454.s009.xlsx]

## Sheet: Fig1. Aneu sensitivity modeling
# Average relative growth rates, from Rojas et al. 2024
Chromosome	WT aneuploid vs. WT euploid (%)	ssd1- aneuploid vs. WT aneuploid (%)
1	94.1928	93.6235
2	83.6033	97.3585
3	96.2788	95.0244
4	69.9104	59.2831
5	84.648	89.484
7	79.4955	87.9263
8	91.6475	93.4268
9	96.7773	94.2888
10	87.763	97.9155
11	93.1568	84.761
12	85.1237	68.1562
13	76.4855	74.1687
14	78.2842	97.3053
15	64.8989	61.2072
16	68.723	0

## Sheet: Fig5C. Low-dose NTC sensitivity
# Liquid growth rates for YPS1009 strains + nourseothricin (NTC)
# EXP = expected
# Relative growth, NTC vs. H2O (values represented in Figure 5C)
strain	rep1	rep2	rep3	rep4	average	stdev
EU WT	0.839862	0.820043	0.809709	0.786869	0.814121	0.0220591
EU ssd1	0.854023	0.792994	0.794274	0.697095	0.784596	0.0649118
EXP Dis12 WT	0.839862		0.809709	0.786869	0.812146	0.0265805
Dis12 WT	0.709677		0.693431	0.642053	0.68172	0.0353006
EXP Dis12 ssd1	0.723306		0.622757	0.553863	0.633309	0.085213
Dis12 ssd1	0.250765		0.222892	0.237082	0.236913	0.0139373
EXP Dis4 WT	0.839862	0.820043	0.809709		0.823205	0.0153231
Dis4 WT	0.687316	0.567185	0.463576		0.572692	0.111971
EXP Dis4 ssd1	0.700515	0.556751	0.416329		0.557865	0.142096
Dis4 ssd1	0.372038	0.395122	0.349451		0.372203	0.0228362
EXP Dis15 WT	0.839862	0.820043	0.809709		0.823205	0.0153231
Dis15 WT	0.559157	0.578149	0.525038		0.554115	0.0269121
EXP Dis15 ssd1	0.569895	0.567513	0.471527		0.536312	0.0561179
Dis15 ssd1	0.458753	0.515385	0.380546		0.451561	0.0677063
EXP Dis7 WT	0.839862	0.820043	0.809709		0.823205	0.0153231
Dis7 WT	0.859527	0.64	0.594096		0.697874	0.141864
EXP Dis7 ssd1	0.876034	0.628226	0.533547		0.679269	0.176857
Dis7 ssd1	0.512539	0.489019	0.417827		0.473129	0.049315
EXP Dis16 WT	0.839862	0.820043	0.809709		0.823205	0.0153231
Dis16 WT	0.410405	0.293461	0.251135		0.318333	0.0824967

## Sheet: FigS1. Neutral plasmids
# Relative growth rates for putatively neutral plasmids: denoted plasmid vs. EV
	rep1	rep2	rep3	rep4
EU WT + pLYS5	1.04819	1.1413	1.01316
EU WT + pMRPL50	1.0241	0.978261	1
Chr12 WT + pLYS5	1.01562	1	1	1.34694
Chr12 WT + pMRPL50	1	0.984127	1.08621	1.38776
Chr4 WT + pLYS5	1.075	1.02273	0.975
Chr4 WT + pMRPL50	1.05	1.02273	0.95
Chr7 WT + pLYS5	1.02817	0.974026	1
Chr7 WT + pMRPL50	1.01408	0.987013	1.03226

## Sheet: FigS3A. Beneficial plasmids
# Relative growth rate of putative beneficial plasmids in Chr12 aneuploids
# Relative growth rate in Chr12 ssd1-, denoted plasmid vs. EV
	rep1	rep2	rep3	rep4	rep5
CDC48	0.965649	0.771107
CDC25	1.21947	1.18574
GCN20	0.948473	0.992495
RPS28B	1.05916	0.969981
YPT6	0.979008	0.979362
STM1	1.05344	1.09944
ARL1	1.17748	1.17824
ZDS1	1.10496	1.10131
ARF1	1.16985	1.18199
ARF2	1.14313	1.10319
PAB1	1.12684	1.1547	1.19188
SBP1	1.14695	1.06567	1.15589
HYP2/UTR5	1.06917	1.08302	1.03237	1.11392	1.14496
# Relative growth rate in Chr12 WT, denoted plasmid vs. EV
	rep1	rep2	rep3	rep4	rep5	rep6	rep7
CDC48	1.05263	0.984064
CDC25	1.04155	1.0093
GCN20	1.03047	1.01461
RPS28B	0.990305	0.988048
YPT6	1.01524	0.98008
STM1	1.00831	0.930943
ARL1	1.01108	1.04382
ZDS1	1.03186	1.08499
ARF1	1.0651	1.00266
ARF2	1.03186	1.03851
PAB1	1.02909	1.02016	1.02703
SBP1	1	0.964143	1.02703
HYP2/UTR5	0.983562	0.966216	1.00806	0.966292	0.989026	0.984314	1.00532

## Sheet: FigS3B. pHYP2 UTR5
# Relative growth rates of denoted strains with pHYP2/UTR5 vs. EV
# Euploids	rep1	rep2	rep3
EU WT	1.00119	1.02481	0.98399
EU ssd1	1.05795	0.990921	1.01641
# Chr4	rep1	rep2	rep3
Dis4 WT	0.904376	0.947452	0.986992
Dis4 ssd1	1.27901	1.27889	1.31193
# Chr7	rep1	rep2	rep3
Dis7 WT	0.991137	0.947874	0.988287
Dis7 ssd1	0.996732	0.992308	1.00969
# Chr12	rep1	rep2	rep3	rep4	rep5
Dis12 WT	1.01197	0.997487	0.989026	0.984314	1.00532
Dis12 ssd1	1.1719	1.116	1.03237	1.11392	1.14496

## Sheet: FigS5A
# Relative growth of strains based on dual markers to maintain aneuploidy
# HIS/URA marked strains grown in SC - His - Ura
	rep1	rep2	rep3
Chr12 WT vs. EU WT	0.855172	0.810631	0.896078
Chr12 ssd1- vs. EU ssd1-	0.452206	0.362353	0.477174
Chr15 WT vs. EU WT	0.688506	0.667774	0.631373
Chr15 ssd1- vs. EU ssd1-	0.460784	0.392941	0.523913
# HIS/NAT marked strains grown in SC - His + NTC
	rep1	rep2	rep3
Chr12 WT vs. EU WT	0.887597	0.855246	0.964384
Chr12 ssd1- vs. EU ssd1-	0.473988		0.457103
Chr15 WT vs. EU WT	0.683463		0.773973
Chr15 ssd1- vs. EU ssd1-	0.361272	0.386503	0.410689

## Sheet: FigS5B
# Relative growth of denoted strain (carrying endogenous KanMX) in the presence of G418 compared to control
	rep 1	rep 2	rep 3	rep 4	rep 5
EU wt	1.0032	0.962185	0.952941
Eu ssd1	0.996725	0.994559	0.976769
Dis4 WT	0.985185	0.975398	1.02266
Dis4 ssd1		0.898551	0.910224		0.879845
Dis7 WT	0.990921	0.985469	0.966376
Dis7 ssd1	0.973846	0.966763	1.05505
Dis12 WT	0.995012	0.980535	0.985542
Dis12 ssd1		0.973597	0.945848
Dis15 WT	0.978261	0.969889	0.95768	0.97943	1.0208
Dis15 ssd1		0.887029			0.97032
